# Supplementary material for: Tiger on the prowl: Invasion history and spatio-temporal genetic structure of the Asian tiger mosquito Aedes albopictus (Skuse 1894) in the Indo-Pacific
Source: PLoS Negl Trop Dis. 2017 Apr 14;11(4):e0005546. doi: 10.1371/journal.pntd.0005546 (PMC5406021; doi:10.1371/journal.pntd.0005546)
Supplement: S1 Table — LC, larval collection; IC, immature (pupal or larval) collection; EC, egg collection; HLC, human landing collection; HBS, human baited sweep netting; LT, light trap; ST, sentinel trap; ASP, battery-powered aspirator; unknown details are shown (-). (XLSX) [file pntd.0005546.s001.xlsx]

## Sheet: Table S1
															Microsatelite Data (locus (dye used))
Sample Code	Region (description)	Population	Specific Site/Information	Year collected	Collection date	Stage	Sex	Storage	Collection Method	Latitude	Longitude	Latitude (dd)	Longitude (dd)	Study	DI4 (NED)	DI4 (NED)	DI6 (NED)	DI6 (NED)	TRI3 (NED)	TRI3 (NED)	TRI6 (FAM)	TRI6 (FAM)	TRI18 (PET)	TRI18 (PET)	TRI20 (PET)	TRI20 (PET)	TRI21 (VIC)	TRI21 (VIC)	TRI25 (FAM)	TRI25 (FAM)	TRI33 (VIC)	TRI33 (VIC)	TRI41 (PET)	TRI41 (PET)	TRI44 (VIC)	TRI44 (VIC)	TRI45 (NED)	TRI45 (NED)	TRI46 (FAM)	TRI46 (FAM)
Mas2	Torres Strait Islands (invasion)	Masig	-	2008	2008-02-26	larva	-	70% EtOH	LC	9°45'3.52"S	143°24'43.95"E	-9.75098	143.412	Beebe et al. 2013	190	190	270	270	129	132	188	197	0	0	174	177	0	0	266	266	137	161	149	155	197	206	126	126	177	177
Mas4	Torres Strait Islands (invasion)	Masig	-	2008	2008-02-26	larva	-	70% EtOH	LC	9°45'3.52"S	143°24'43.95"E	-9.75098	143.412	Beebe et al. 2013	196	196	276	276	126	126	188	197	262	262	174	189	178	178	266	266	158	158	146	146	200	200	126	126	174	177
Mas10	Torres Strait Islands (invasion)	Masig	-	2008	2008-02-25	larva	-	70% EtOH	LC	9°45'3.52"S	143°24'43.95"E	-9.75098	143.412	Beebe et al. 2013	190	190	270	284	129	132	194	197	0	0	168	168	157	157	263	266	161	161	149	149	200	200	126	126	0	0
Mas11	Torres Strait Islands (invasion)	Masig	-	2008	2008-02-25	larva	-	70% EtOH	LC	9°45'3.52"S	143°24'43.95"E	-9.75098	143.412	Beebe et al. 2013	190	196	286	286	132	135	194	197	0	0	168	171	178	178	266	269	155	155	0	0	200	200	0	0	0	0
Mas12	Torres Strait Islands (invasion)	Masig	-	2008	2008-02-25	larva	-	70% EtOH	LC	9°45'3.52"S	143°24'43.95"E	-9.75098	143.412	Beebe et al. 2013	190	190	276	284	129	129	194	197	0	0	168	177	0	0	263	266	158	161	149	149	200	200	126	129	174	177
Mas17	Torres Strait Islands (invasion)	Masig	-	2008	2008-02-25	larva	-	70% EtOH	LC	9°45'3.52"S	143°24'43.95"E	-9.75098	143.412	Beebe et al. 2013	190	196	268	276	132	132	197	200	0	0	171	171	0	0	263	266	146	158	149	152	206	206	126	135	177	177
Mas18	Torres Strait Islands (invasion)	Masig	-	2008	2008-02-25	pupa	-	70% EtOH	LC	9°45'3.52"S	143°24'43.95"E	-9.75098	143.412	Beebe et al. 2013	190	196	284	284	132	132	191	197	259	259	177	177	172	175	266	266	155	158	149	149	200	206	126	135	174	174
Mas19	Torres Strait Islands (invasion)	Masig	-	2008	2008-02-25	pupa	-	70% EtOH	LC	9°45'3.52"S	143°24'43.95"E	-9.75098	143.412	Beebe et al. 2013	196	196	268	268	132	132	191	191	259	262	174	174	0	0	266	266	155	155	149	149	206	206	135	135	174	177
Mas20	Torres Strait Islands (invasion)	Masig	-	2008	2008-02-25	pupa	-	70% EtOH	LC	9°45'3.52"S	143°24'43.95"E	-9.75098	143.412	Beebe et al. 2013	190	190	284	284	132	132	191	197	259	259	177	177	0	0	266	266	155	158	149	149	200	206	126	126	174	174
Mas22	Torres Strait Islands (invasion)	Masig	-	2008	2008-02-25	pupa	-	70% EtOH	LC	9°45'3.52"S	143°24'43.95"E	-9.75098	143.412	Beebe et al. 2013	170	190	284	284	132	135	197	197	268	268	177	177	0	0	266	269	158	158	149	149	200	200	126	135	174	180
Mas24	Torres Strait Islands (invasion)	Masig	-	2008	2008-02-25	larva	-	70% EtOH	LC	9°45'3.52"S	143°24'43.95"E	-9.75098	143.412	Beebe et al. 2013	170	190	286	286	123	123	0	0	262	262	177	177	169	169	266	266	149	158	152	152	191	206	126	135	177	177
Mas27	Torres Strait Islands (invasion)	Masig	-	2008	2008-02-26	larva	-	70% EtOH	LC	9°45'3.52"S	143°24'43.95"E	-9.75098	143.412	Beebe et al. 2013	190	190	270	276	132	132	0	0	262	262	171	174	175	175	266	266	158	161	146	146	191	200	135	138	177	177
Mas29	Torres Strait Islands (invasion)	Masig	-	2008	2008-02-26	larva	-	70% EtOH	LC	9°45'3.52"S	143°24'43.95"E	-9.75098	143.412	Beebe et al. 2013	170	170	270	284	129	129	188	194	256	265	174	189	169	169	266	266	158	161	149	149	191	206	126	138	174	177
Mas33	Torres Strait Islands (invasion)	Masig	-	2008	2008-02-27	pupa	-	70% EtOH	LC	9°45'3.52"S	143°24'43.95"E	-9.75098	143.412	Beebe et al. 2013	190	190	0	0	132	132	188	197	262	262	177	177	169	178	263	266	155	161	149	149	206	206	126	135	174	177
Mas39	Torres Strait Islands (invasion)	Masig	-	2008	2008-02-25	larva	-	70% EtOH	LC	9°45'3.52"S	143°24'43.95"E	-9.75098	143.412	Beebe et al. 2013	190	196	284	284	132	132	188	197	0	0	177	189	175	175	263	266	158	161	149	149	206	206	126	135	174	174
Mas41	Torres Strait Islands (invasion)	Masig	-	2008	2008-02-25	larva	-	70% EtOH	LC	9°45'3.52"S	143°24'43.95"E	-9.75098	143.412	Beebe et al. 2013	190	190	284	284	129	129	188	197	256	268	174	189	169	169	266	266	158	161	146	155	191	200	126	126	174	174
Mas42	Torres Strait Islands (invasion)	Masig	-	2008	2008-02-25	larva	-	70% EtOH	LC	9°45'3.52"S	143°24'43.95"E	-9.75098	143.412	Beebe et al. 2013	190	190	270	270	129	129	191	197	262	262	180	186	169	178	263	266	137	161	0	0	191	191	126	126	174	177
Mas43	Torres Strait Islands (invasion)	Masig	-	2008	2008-02-25	larva	-	70% EtOH	LC	9°45'3.52"S	143°24'43.95"E	-9.75098	143.412	Beebe et al. 2013	196	196	270	270	129	132	191	197	259	259	177	195	169	169	266	266	161	161	152	152	197	206	135	135	174	177
Mas46	Torres Strait Islands (invasion)	Masig	-	2008	2008-02-25	larva	-	70% EtOH	LC	9°45'3.52"S	143°24'43.95"E	-9.75098	143.412	Beebe et al. 2013	190	192	284	284	123	123	188	188	0	0	189	195	175	175	260	272	158	158	149	152	191	200	126	126	174	177
Mas50	Torres Strait Islands (invasion)	Masig	-	2008	2008-02-06	larva	-	70% EtOH	LC	9°45'3.52"S	143°24'43.95"E	-9.75098	143.412	Beebe et al. 2013	190	190	270	284	123	123	0	0	0	0	174	189	160	160	266	266	146	158	149	149	200	200	126	126	174	177
Mas51	Torres Strait Islands (invasion)	Masig	-	2008	2008-02-06	larva	-	70% EtOH	LC	9°45'3.52"S	143°24'43.95"E	-9.75098	143.412	Beebe et al. 2013	190	190	284	284	123	129	188	197	262	262	177	189	178	178	272	272	155	158	149	152	191	206	126	135	174	174
Mer20	Torres Strait Islands (invasion)	Mer	-	2009	2009-05-07	larva	-	70% EtOH	LC	9°54'55.06"S	144° 2'29.79"E	-9.91529	144.042	Beebe et al. 2013	190	190	270	270	129	129	197	197	259	259	174	174	175	178	260	263	158	161	149	149	200	200	126	126	174	177
Mer21	Torres Strait Islands (invasion)	Mer	-	2009	2009-05-07	larva	-	70% EtOH	LC	9°54'55.06"S	144° 2'29.79"E	-9.91529	144.042	Beebe et al. 2013	190	190	268	270	129	129	188	197	262	262	174	174	175	178	263	266	158	158	149	155	197	200	126	141	177	180
Mer22	Torres Strait Islands (invasion)	Mer	-	2009	2009-05-07	larva	-	70% EtOH	LC	9°54'55.06"S	144° 2'29.79"E	-9.91529	144.042	Beebe et al. 2013	192	192	270	284	123	132	188	197	259	262	174	174	175	175	266	266	158	161	146	155	197	197	126	132	174	177
Mer39	Torres Strait Islands (invasion)	Mer	-	2009	2009-05-07	larva	-	70% EtOH	LC	9°54'55.06"S	144° 2'29.79"E	-9.91529	144.042	Beebe et al. 2013	192	192	0	0	129	129	197	197	259	259	174	174	0	0	263	266	137	137	146	149	197	200	126	135	174	177
Mer42	Torres Strait Islands (invasion)	Mer	-	2009	2009-05-07	larva	-	70% EtOH	LC	9°54'55.06"S	144° 2'29.79"E	-9.91529	144.042	Beebe et al. 2013	190	190	284	284	129	129	197	197	262	262	174	174	0	0	263	266	137	137	146	146	197	200	126	141	174	177
Mer43	Torres Strait Islands (invasion)	Mer	-	2009	2009-05-07	larva	-	70% EtOH	LC	9°54'55.06"S	144° 2'29.79"E	-9.91529	144.042	Beebe et al. 2013	190	190	270	284	126	129	188	197	262	262	174	174	169	175	263	263	155	158	149	149	200	200	126	135	177	177
WAR3B	Torres Strait Islands (invasion)	Warraber	-	2007	2007	larva	-	70% EtOH	LC	10°12'21.91"S	142°49'31.79"E	-10.2061	142.825	Beebe et al. 2013	190	190	284	284	132	132	197	197	259	259	177	177	175	175	266	266	161	161	149	149	191	206	126	138	177	183
WAR4A	Torres Strait Islands (invasion)	Warraber	-	2007	2007	larva	-	70% EtOH	LC	10°12'21.91"S	142°49'31.79"E	-10.2061	142.825	Beebe et al. 2013	190	190	0	0	132	132	194	197	262	262	171	189	169	175	266	269	158	161	149	155	191	197	135	135	174	174
WAR4B	Torres Strait Islands (invasion)	Warraber	-	2007	2007	larva	-	70% EtOH	LC	10°12'21.91"S	142°49'31.79"E	-10.2061	142.825	Beebe et al. 2013	190	190	272	272	132	135	194	194	253	268	171	189	169	169	263	266	137	146	149	149	191	191	135	138	177	177
WAR5A	Torres Strait Islands (invasion)	Warraber	-	2007	2007	larva	-	70% EtOH	LC	10°12'21.91"S	142°49'31.79"E	-10.2061	142.825	Beebe et al. 2013	190	190	274	274	135	144	194	212	253	262	177	189	172	175	263	263	158	161	143	143	191	191	126	132	177	180
WAR5B	Torres Strait Islands (invasion)	Warraber	-	2007	2007	larva	-	70% EtOH	LC	10°12'21.91"S	142°49'31.79"E	-10.2061	142.825	Beebe et al. 2013	190	190	284	284	126	126	188	188	253	262	171	171	172	175	266	266	158	158	149	149	206	206	126	132	177	180
WAR6A	Torres Strait Islands (invasion)	Warraber	-	2007	2007	larva	-	70% EtOH	LC	10°12'21.91"S	142°49'31.79"E	-10.2061	142.825	Beebe et al. 2013	190	190	270	278	129	129	197	197	253	253	177	177	169	175	260	269	146	158	143	149	200	200	126	138	174	177
WAR8A	Torres Strait Islands (invasion)	Warraber	-	2007	2007	larva	-	70% EtOH	LC	10°12'21.91"S	142°49'31.79"E	-10.2061	142.825	Beebe et al. 2013	190	190	284	284	129	132	197	209	0	0	177	183	175	175	266	266	158	161	146	149	206	206	126	126	177	180
WAR9A	Torres Strait Islands (invasion)	Warraber	-	2007	2007	larva	-	70% EtOH	LC	10°12'21.91"S	142°49'31.79"E	-10.2061	142.825	Beebe et al. 2013	190	190	274	284	132	132	194	194	0	0	177	180	166	166	260	269	146	161	149	149	200	200	135	138	177	189
Mab1	Torres Strait Islands (invasion)	Mabuiag	-	2007	2007	larva	-	70% EtOH	LC	9°57'12.64"S	142°11'29.03"E	-9.95351	142.191	Beebe et al. 2013	188	190	274	274	129	129	197	197	253	253	192	192	172	172	266	272	158	161	149	149	203	203	126	126	177	180
Mab2	Torres Strait Islands (invasion)	Mabuiag	-	2007	2007	larva	-	70% EtOH	LC	9°57'12.64"S	142°11'29.03"E	-9.95351	142.191	Beebe et al. 2013	188	190	274	284	129	129	188	197	253	253	192	192	0	0	263	272	158	161	149	155	200	203	126	135	177	180
Mab3	Torres Strait Islands (invasion)	Mabuiag	-	2007	2007	larva	-	70% EtOH	LC	9°57'12.64"S	142°11'29.03"E	-9.95351	142.191	Beebe et al. 2013	188	188	270	284	129	129	188	197	253	262	192	192	172	172	263	272	158	161	155	155	200	203	126	135	177	180
Mab6	Torres Strait Islands (invasion)	Mabuiag	-	2007	2007	larva	-	70% EtOH	LC	9°57'12.64"S	142°11'29.03"E	-9.95351	142.191	Beebe et al. 2013	190	190	272	284	132	132	197	197	253	262	192	192	169	169	266	266	158	161	149	149	206	206	126	135	177	177
Mab7	Torres Strait Islands (invasion)	Mabuiag	-	2007	2007	larva	-	70% EtOH	LC	9°57'12.64"S	142°11'29.03"E	-9.95351	142.191	Beebe et al. 2013	190	192	270	284	129	129	194	197	253	253	180	180	187	187	266	266	161	161	155	155	206	206	126	126	180	180
Mab9	Torres Strait Islands (invasion)	Mabuiag	-	2007	2007	larva	-	70% EtOH	LC	9°57'12.64"S	142°11'29.03"E	-9.95351	142.191	Beebe et al. 2013	190	196	270	284	135	150	188	197	253	253	192	192	175	175	266	266	146	158	149	152	191	191	126	135	168	177
Mab10	Torres Strait Islands (invasion)	Mabuiag	-	2007	2007	larva	-	70% EtOH	LC	9°57'12.64"S	142°11'29.03"E	-9.95351	142.191	Beebe et al. 2013	190	190	284	284	132	132	194	197	262	262	177	177	169	175	263	266	146	161	149	155	197	200	126	126	168	177
Mab11	Torres Strait Islands (invasion)	Mabuiag	-	2007	2007	larva	-	70% EtOH	LC	9°57'12.64"S	142°11'29.03"E	-9.95351	142.191	Beebe et al. 2013	190	192	284	284	129	129	194	197	259	259	177	177	172	172	266	266	149	161	149	155	200	200	126	126	177	180
Mab12	Torres Strait Islands (invasion)	Mabuiag	-	2007	2007	larva	-	70% EtOH	LC	9°57'12.64"S	142°11'29.03"E	-9.95351	142.191	Beebe et al. 2013	190	190	284	284	129	129	194	197	265	265	177	177	172	172	266	266	146	161	149	155	197	200	126	126	168	177
Mab13	Torres Strait Islands (invasion)	Mabuiag	-	2007	2007	larva	-	70% EtOH	LC	9°57'12.64"S	142°11'29.03"E	-9.95351	142.191	Beebe et al. 2013	190	190	270	270	129	129	197	197	259	259	177	177	169	169	266	266	146	146	155	155	200	200	126	135	177	177
TI2A	Torres Strait Islands (invasion)	Waiben	-	2010	2010	larva	-	70% EtOH	LC	10°34'47.59"S	142°13'6.57"E	-10.5799	142.218	Beebe et al. 2013	190	190	272	272	129	129	185	197	256	256	165	189	169	169	263	266	158	161	149	149	206	206	126	135	177	183
TI3A	Torres Strait Islands (invasion)	Waiben	-	2010	2010	larva	-	70% EtOH	LC	10°34'47.59"S	142°13'6.57"E	-10.5799	142.218	Beebe et al. 2013	190	190	284	284	129	129	0	0	265	265	171	183	0	0	260	263	158	158	146	149	0	0	126	141	177	183
TI3B	Torres Strait Islands (invasion)	Waiben	-	2010	2010	larva	-	70% EtOH	LC	10°34'47.59"S	142°13'6.57"E	-10.5799	142.218	Beebe et al. 2013	190	190	284	284	129	129	0	0	262	262	186	186	175	175	260	260	158	158	149	149	206	206	135	141	177	183
H1A	Torres Strait Islands (invasion)	Ngurupai	-	2010	2010	larva	-	70% EtOH	LC	10°35'44.05"S	142°14'59.84"E	-10.5956	142.25	Beebe et al. 2013	190	190	272	272	126	129	164	164	0	0	177	177	175	175	263	266	158	161	149	149	0	0	126	126	174	177
Hi1C	Torres Strait Islands (invasion)	Ngurupai	-	2010	2010	larva	-	70% EtOH	LC	10°35'44.05"S	142°14'59.84"E	-10.5956	142.25	Beebe et al. 2013	190	190	270	284	123	132	0	0	0	0	171	186	0	0	269	272	158	158	149	155	0	0	126	126	174	183
HI2C	Torres Strait Islands (invasion)	Ngurupai	-	2010	2010	larva	-	70% EtOH	LC	10°35'44.05"S	142°14'59.84"E	-10.5956	142.25	Beebe et al. 2013	170	190	284	284	129	132	197	197	262	262	171	174	169	181	260	272	137	161	149	149	0	0	126	126	174	177
Hi4	Torres Strait Islands (invasion)	Ngurupai	-	2010	2010	larva	-	70% EtOH	LC	10°35'44.05"S	142°14'59.84"E	-10.5956	142.25	Beebe et al. 2013	190	190	284	284	123	129	191	197	268	268	171	189	0	0	260	272	137	158	149	149	182	200	126	126	174	177
HI5B	Torres Strait Islands (invasion)	Ngurupai	-	2010	2010	larva	-	70% EtOH	LC	10°35'44.05"S	142°14'59.84"E	-10.5956	142.25	Beebe et al. 2013	190	190	284	284	129	129	191	197	268	268	171	174	169	181	260	260	137	158	149	149	182	191	126	126	177	177
HI7C	Torres Strait Islands (invasion)	Ngurupai	-	2010	2010	larva	-	70% EtOH	LC	10°35'44.05"S	142°14'59.84"E	-10.5956	142.25	Beebe et al. 2013	190	190	278	278	129	129	191	197	0	0	174	177	175	175	263	266	137	149	149	158	0	0	126	126	177	177
HI10A	Torres Strait Islands (invasion)	Ngurupai	-	2010	2010	larva	-	70% EtOH	LC	10°35'44.05"S	142°14'59.84"E	-10.5956	142.25	Beebe et al. 2013	190	190	270	270	129	129	191	197	262	265	174	174	178	178	260	266	155	158	149	149	182	200	126	138	177	177
P5A	Torres Strait Islands (invasion)	Muralug	-	2010	2010	larva	-	70% EtOH	LC	10°35'58.79"S	142°12'12.10"E	-10.5997	142.203	Beebe et al. 2013	190	190	270	270	132	132	194	194	256	256	171	174	0	0	263	266	137	137	149	149	191	191	135	135	174	177
P5B	Torres Strait Islands (invasion)	Muralug	-	2010	2010	larva	-	70% EtOH	LC	10°35'58.79"S	142°12'12.10"E	-10.5997	142.203	Beebe et al. 2013	170	190	274	284	129	132	197	218	262	262	189	189	172	172	266	269	137	161	158	158	191	197	126	132	177	177
P6E	Torres Strait Islands (invasion)	Muralug	-	2010	2010	larva	-	70% EtOH	LC	10°35'58.79"S	142°12'12.10"E	-10.5997	142.203	Beebe et al. 2013	190	190	274	284	132	132	215	215	256	256	183	189	160	160	266	266	137	137	158	158	197	197	126	135	174	174
P11C	Torres Strait Islands (invasion)	Muralug	-	2010	2010	larva	-	70% EtOH	LC	10°35'58.79"S	142°12'12.10"E	-10.5997	142.203	Beebe et al. 2013	190	190	268	284	129	132	197	197	262	262	174	189	175	175	266	266	152	158	155	155	194	194	126	126	177	177
P11E	Torres Strait Islands (invasion)	Muralug	-	2010	2010	larva	-	70% EtOH	LC	10°35'58.79"S	142°12'12.10"E	-10.5997	142.203	Beebe et al. 2013	190	190	268	284	129	129	197	197	262	262	174	177	169	169	266	266	152	161	149	155	194	200	126	126	177	177
AJM629	Torres Strait Islands (post invasion)	Ngurupai	-	2012	2012-02-23	adult	-	70% EtOH	HBS	10°35'44.05"S	142°14'59.84"E	-10.5956	142.25	present study	188	194	274	274	129	132	176	191	253	265	168	174	175	175	260	263	155	155	149	149	185	185	126	126	171	174
AJM630	Torres Strait Islands (post invasion)	Ngurupai	-	2012	2012-02-23	adult	-	70% EtOH	HBS	10°35'44.05"S	142°14'59.84"E	-10.5956	142.25	present study	188	188	274	286	132	132	191	191	265	265	168	168	169	169	260	260	149	161	149	149	185	185	126	126	174	174
AJM621	Torres Strait Islands (post invasion)	Ngurupai	-	2012	2012-02-23	adult	-	70% EtOH	HBS	10°35'44.05"S	142°14'59.84"E	-10.5956	142.25	present study	190	190	272	286	129	129	185	191	259	259	186	186	175	175	0	0	146	146	0	0	191	197	132	132	174	174
AJM622	Torres Strait Islands (post invasion)	Ngurupai	-	2012	2012-02-23	adult	-	70% EtOH	HBS	10°35'44.05"S	142°14'59.84"E	-10.5956	142.25	present study	190	190	274	274	132	132	191	194	262	262	168	168	169	175	0	0	149	155	143	143	185	203	126	126	174	174
AJM623	Torres Strait Islands (post invasion)	Ngurupai	-	2012	2012-02-23	adult	-	70% EtOH	HBS	10°35'44.05"S	142°14'59.84"E	-10.5956	142.25	present study	182	192	286	286	129	129	197	197	259	262	192	192	169	175	263	269	146	158	164	164	200	206	132	132	174	174
AJM624	Torres Strait Islands (post invasion)	Ngurupai	-	2012	2012-02-23	adult	-	70% EtOH	HBS	10°35'44.05"S	142°14'59.84"E	-10.5956	142.25	present study	190	196	274	274	129	129	188	188	253	262	180	183	175	175	266	266	158	161	149	149	200	206	126	135	174	174
AJM625	Torres Strait Islands (post invasion)	Ngurupai	-	2012	2012-02-23	adult	-	70% EtOH	HBS	10°35'44.05"S	142°14'59.84"E	-10.5956	142.25	present study	190	190	272	276	129	132	197	197	265	265	174	183	175	178	266	269	140	158	149	158	191	206	135	135	174	177
AJM626	Torres Strait Islands (post invasion)	Ngurupai	-	2012	2012-02-23	adult	-	70% EtOH	HBS	10°35'44.05"S	142°14'59.84"E	-10.5956	142.25	present study	194	194	0	0	129	132	0	0	253	256	0	0	178	178	269	278	146	146	119	119	191	191	126	126	183	183
AJM627	Torres Strait Islands (post invasion)	Ngurupai	-	2012	2012-02-23	adult	-	70% EtOH	HBS	10°35'44.05"S	142°14'59.84"E	-10.5956	142.25	present study	170	170	266	266	132	132	194	194	0	0	189	192	175	175	263	272	161	161	149	155	200	206	126	126	171	174
AJM628	Torres Strait Islands (post invasion)	Ngurupai	-	2012	2012-02-23	adult	-	70% EtOH	HBS	10°35'44.05"S	142°14'59.84"E	-10.5956	142.25	present study	190	196	274	274	129	129	197	197	253	265	171	171	175	178	260	266	155	158	149	149	191	197	126	126	174	174
AJM580	Torres Strait Islands (post invasion)	Keriri	-	2012	2012-02-24	adult	-	70% EtOH	HBS	10°33'15.52"S	142°13'2.74"E	-10.5543	142.217	present study	190	196	286	286	129	129	0	0	253	253	168	177	175	175	269	269	158	158	149	152	206	206	126	126	174	180
AJM581	Torres Strait Islands (post invasion)	Keriri	-	2012	2012-02-24	adult	-	70% EtOH	HBS	10°33'15.52"S	142°13'2.74"E	-10.5543	142.217	present study	192	192	272	286	129	129	0	0	253	253	168	174	169	169	263	266	158	161	149	149	197	209	123	132	174	174
AJM582	Torres Strait Islands (post invasion)	Keriri	-	2012	2012-02-24	adult	-	70% EtOH	HBS	10°33'15.52"S	142°13'2.74"E	-10.5543	142.217	present study	186	186	272	272	129	129	191	194	262	262	183	186	175	175	263	272	161	161	0	0	200	206	126	135	174	174
AJM587	Torres Strait Islands (post invasion)	Keriri	-	2012	2012-02-24	adult	-	70% EtOH	HBS	10°33'15.52"S	142°13'2.74"E	-10.5543	142.217	present study	170	190	274	280	129	129	188	188	253	262	171	177	199	199	266	266	158	158	149	149	191	206	126	126	171	177
AJM588	Torres Strait Islands (post invasion)	Keriri	-	2012	2012-02-24	adult	-	70% EtOH	HBS	10°33'15.52"S	142°13'2.74"E	-10.5543	142.217	present study	190	190	286	286	129	132	191	197	253	259	180	183	178	178	263	269	149	161	149	149	191	191	129	135	174	174
AJM589	Torres Strait Islands (post invasion)	Keriri	-	2012	2012-02-24	adult	-	70% EtOH	HBS	10°33'15.52"S	142°13'2.74"E	-10.5543	142.217	present study	190	190	270	270	129	132	194	194	253	262	168	186	172	172	263	266	161	161	146	149	191	197	126	126	171	174
AJM591	Torres Strait Islands (post invasion)	Keriri	-	2012	2012-02-24	adult	-	70% EtOH	HBS	10°33'15.52"S	142°13'2.74"E	-10.5543	142.217	present study	190	190	286	286	129	132	0	0	262	262	177	192	166	166	263	266	146	161	0	0	200	206	126	126	171	174
AJM592	Torres Strait Islands (post invasion)	Keriri	-	2012	2012-02-24	adult	-	70% EtOH	HBS	10°33'15.52"S	142°13'2.74"E	-10.5543	142.217	present study	190	190	270	272	132	132	197	209	0	0	174	180	175	175	263	266	158	161	149	149	191	197	126	135	174	174
AJM593	Torres Strait Islands (post invasion)	Keriri	-	2012	2012-02-24	adult	-	70% EtOH	HBS	10°33'15.52"S	142°13'2.74"E	-10.5543	142.217	present study	190	190	268	286	129	129	209	209	0	0	168	174	166	166	263	263	161	161	149	149	197	206	126	126	174	174
AJM594	Torres Strait Islands (post invasion)	Keriri	-	2012	2012-02-24	adult	-	70% EtOH	HBS	10°33'15.52"S	142°13'2.74"E	-10.5543	142.217	present study	190	190	268	286	129	129	191	209	259	268	174	186	166	166	266	266	137	158	0	0	191	197	0	0	168	174
AJM595	Torres Strait Islands (post invasion)	Keriri	-	2012	2012-02-24	adult	-	70% EtOH	HBS	10°33'15.52"S	142°13'2.74"E	-10.5543	142.217	present study	190	190	268	286	132	132	188	197	256	256	171	192	175	178	263	266	137	161	149	149	191	206	126	135	171	174
AJM596	Torres Strait Islands (post invasion)	Keriri	-	2012	2012-02-24	adult	-	70% EtOH	HBS	10°33'15.52"S	142°13'2.74"E	-10.5543	142.217	present study	190	190	272	286	0	0	188	188	253	262	168	180	175	175	263	269	149	158	155	155	191	200	126	126	174	174
AJM597	Torres Strait Islands (post invasion)	Keriri	-	2012	2012-02-24	adult	-	70% EtOH	HBS	10°33'15.52"S	142°13'2.74"E	-10.5543	142.217	present study	190	190	0	0	129	129	0	0	253	259	177	192	175	175	266	269	158	161	152	152	191	200	126	132	171	171
AJM598	Torres Strait Islands (post invasion)	Keriri	-	2012	2012-02-24	adult	-	70% EtOH	HBS	10°33'15.52"S	142°13'2.74"E	-10.5543	142.217	present study	188	188	286	286	0	0	188	194	253	268	174	180	175	175	263	266	137	158	149	158	191	206	126	126	174	177
AJM599	Torres Strait Islands (post invasion)	Keriri	-	2012	2012-02-24	adult	-	70% EtOH	HBS	10°33'15.52"S	142°13'2.74"E	-10.5543	142.217	present study	190	190	270	286	0	0	0	0	268	268	168	174	172	172	263	266	149	158	149	152	191	200	126	135	174	174
AJM600	Torres Strait Islands (post invasion)	Keriri	-	2012	2012-02-24	adult	-	70% EtOH	HBS	10°33'15.52"S	142°13'2.74"E	-10.5543	142.217	present study	0	0	272	272	132	132	0	0	253	253	168	180	166	166	269	269	158	161	152	155	206	206	126	126	174	180
AJM601	Torres Strait Islands (post invasion)	Keriri	-	2012	2012-02-24	adult	-	70% EtOH	HBS	10°33'15.52"S	142°13'2.74"E	-10.5543	142.217	present study	190	192	274	274	129	129	0	0	0	0	180	183	166	166	266	266	140	158	149	149	197	206	126	126	171	174
AJM602	Torres Strait Islands (post invasion)	Keriri	-	2012	2012-02-24	adult	-	70% EtOH	HBS	10°33'15.52"S	142°13'2.74"E	-10.5543	142.217	present study	190	190	270	270	132	132	188	188	0	0	171	177	166	166	266	269	158	161	149	149	191	206	126	126	174	177
AJM603	Torres Strait Islands (post invasion)	Keriri	-	2012	2012-02-24	adult	-	70% EtOH	HBS	10°33'15.52"S	142°13'2.74"E	-10.5543	142.217	present study	188	190	272	272	129	132	188	188	0	0	177	180	166	172	260	263	149	158	149	149	191	209	126	126	171	174
AJM604	Torres Strait Islands (post invasion)	Keriri	-	2012	2012-02-24	adult	-	70% EtOH	HBS	10°33'15.52"S	142°13'2.74"E	-10.5543	142.217	present study	188	188	286	286	0	0	191	194	265	295	171	180	169	169	260	266	149	161	149	149	206	209	126	126	171	174
AJM605	Torres Strait Islands (post invasion)	Keriri	-	2012	2012-02-24	adult	-	70% EtOH	HBS	10°33'15.52"S	142°13'2.74"E	-10.5543	142.217	present study	190	190	0	0	0	0	188	188	268	268	168	186	175	175	266	269	158	161	152	155	200	206	126	129	171	174
AJM606	Torres Strait Islands (post invasion)	Keriri	-	2012	2012-02-24	adult	-	70% EtOH	HBS	10°33'15.52"S	142°13'2.74"E	-10.5543	142.217	present study	170	196	286	286	0	0	191	197	253	268	174	186	178	178	269	269	146	158	149	149	203	203	126	126	165	177
AJM607	Torres Strait Islands (post invasion)	Keriri	-	2012	2012-02-24	adult	-	70% EtOH	HBS	10°33'15.52"S	142°13'2.74"E	-10.5543	142.217	present study	170	190	286	286	129	129	191	191	0	0	168	186	169	169	269	269	158	161	0	0	191	191	126	126	168	174
AJM743	Torres Strait Islands (post invasion)	Keriri	-	2013	2013-05-15	adult	-	70% EtOH	HBS	10°33'15.52"S	142°13'2.74"E	-10.5543	142.217	present study	170	192	274	274	129	129	0	0	0	0	171	183	169	175	266	269	161	161	134	149	203	206	123	126	171	174
AJM744	Torres Strait Islands (post invasion)	Keriri	-	2013	2013-05-15	adult	-	70% EtOH	HBS	10°33'15.52"S	142°13'2.74"E	-10.5543	142.217	present study	188	190	270	270	132	132	191	194	0	0	180	186	178	178	260	269	158	161	146	146	206	206	123	135	171	174
AJM745	Torres Strait Islands (post invasion)	Keriri	-	2013	2013-05-15	adult	-	70% EtOH	HBS	10°33'15.52"S	142°13'2.74"E	-10.5543	142.217	present study	170	190	286	286	132	132	188	197	262	262	180	180	178	178	257	269	158	161	0	0	191	206	132	138	171	174
AJM746	Torres Strait Islands (post invasion)	Keriri	-	2013	2013-05-15	adult	-	70% EtOH	HBS	10°33'15.52"S	142°13'2.74"E	-10.5543	142.217	present study	170	190	286	286	0	0	197	197	0	0	171	192	172	199	158	266	158	161	149	149	194	200	123	123	171	180
AJM747	Torres Strait Islands (post invasion)	Keriri	-	2013	2013-05-15	adult	-	70% EtOH	HBS	10°33'15.52"S	142°13'2.74"E	-10.5543	142.217	present study	192	192	270	270	129	132	191	191	0	0	186	186	151	175	263	266	158	158	134	134	194	200	123	135	174	174
AJM748	Torres Strait Islands (post invasion)	Keriri	-	2013	2013-05-15	adult	-	70% EtOH	HBS	10°33'15.52"S	142°13'2.74"E	-10.5543	142.217	present study	190	198	270	286	129	129	188	197	0	0	171	192	169	169	266	266	140	158	146	146	191	206	123	132	171	177
AJM749	Torres Strait Islands (post invasion)	Keriri	-	2013	2013-05-15	adult	-	70% EtOH	HBS	10°33'15.52"S	142°13'2.74"E	-10.5543	142.217	present study	196	196	286	290	129	135	188	188	0	0	174	180	169	181	266	269	158	161	134	149	191	200	123	123	174	177
AJM751	Torres Strait Islands (post invasion)	Keriri	-	2013	2013-05-15	adult	-	70% EtOH	HBS	10°33'15.52"S	142°13'2.74"E	-10.5543	142.217	present study	190	190	270	286	0	0	176	176	0	0	168	192	178	178	260	266	146	158	149	149	206	206	123	123	174	174
AJM750	Torres Strait Islands (post invasion)	Keriri	-	2013	2013-05-15	adult	-	70% EtOH	HBS	10°33'15.52"S	142°13'2.74"E	-10.5543	142.217	present study	190	190	282	282	0	0	179	191	0	0	180	186	175	178	266	266	140	146	134	134	191	206	135	135	171	171
AJM752	Torres Strait Islands (post invasion)	Keriri	-	2013	2013-05-15	adult	-	70% EtOH	HBS	10°33'15.52"S	142°13'2.74"E	-10.5543	142.217	present study	190	192	286	286	0	0	167	191	0	0	183	192	169	169	263	266	158	158	134	134	191	206	123	129	171	174
AJM548	Torres Strait Islands (post invasion)	Keriri	-	2014	2014-06-03	adult	male	80% EtOH	HBS	10°33'15.52"S	142°13'2.74"E	-10.5543	142.217	present study	190	190	186	186	0	0	176	188	0	0	168	171	178	178	266	266	140	158	0	0	194	200	126	132	174	177
AJM549	Torres Strait Islands (post invasion)	Keriri	-	2014	2014-06-03	adult	male	80% EtOH	HBS	10°33'15.52"S	142°13'2.74"E	-10.5543	142.217	present study	190	190	272	286	129	129	176	176	253	262	168	192	178	178	266	266	161	161	149	149	206	209	126	132	174	174
AJM550	Torres Strait Islands (post invasion)	Keriri	-	2014	2014-06-03	adult	male	80% EtOH	HBS	10°33'15.52"S	142°13'2.74"E	-10.5543	142.217	present study	192	192	272	286	129	129	176	176	259	262	168	171	178	178	266	269	146	161	146	146	194	203	126	126	174	177
AJM551	Torres Strait Islands (post invasion)	Keriri	-	2014	2014-06-03	adult	male	80% EtOH	HBS	10°33'15.52"S	142°13'2.74"E	-10.5543	142.217	present study	190	196	286	286	132	132	176	191	262	262	183	186	178	178	260	266	161	161	146	146	0	0	126	132	165	174
AJM552	Torres Strait Islands (post invasion)	Keriri	-	2014	2014-06-03	adult	male	80% EtOH	HBS	10°33'15.52"S	142°13'2.74"E	-10.5543	142.217	present study	190	190	272	272	132	132	176	191	262	262	183	192	178	178	263	266	158	161	146	149	194	206	126	126	174	174
AJM553	Torres Strait Islands (post invasion)	Keriri	-	2014	2014-06-03	adult	male	80% EtOH	HBS	10°33'15.52"S	142°13'2.74"E	-10.5543	142.217	present study	170	176	272	286	129	129	170	176	262	262	171	177	169	175	260	263	161	161	149	149	206	206	126	129	174	174
AJM554	Torres Strait Islands (post invasion)	Keriri	-	2014	2014-06-03	adult	male	80% EtOH	HBS	10°33'15.52"S	142°13'2.74"E	-10.5543	142.217	present study	196	196	0	0	129	129	188	194	253	268	171	186	169	169	266	269	140	149	149	149	191	206	126	126	174	174
AJM555	Torres Strait Islands (post invasion)	Keriri	-	2014	2014-06-03	adult	male	80% EtOH	HBS	10°33'15.52"S	142°13'2.74"E	-10.5543	142.217	present study	0	0	270	272	129	129	191	194	262	262	177	186	0	0	260	260	158	161	149	149	191	191	126	126	171	177
AJM556	Torres Strait Islands (post invasion)	Keriri	-	2014	2014-06-03	adult	male	80% EtOH	HBS	10°33'15.52"S	142°13'2.74"E	-10.5543	142.217	present study	190	192	286	286	132	132	0	0	0	0	171	177	169	169	266	269	149	161	0	0	206	206	129	132	174	177
AJM557	Torres Strait Islands (post invasion)	Keriri	-	2014	2014-06-03	adult	male	80% EtOH	HBS	10°33'15.52"S	142°13'2.74"E	-10.5543	142.217	present study	190	190	286	286	129	129	188	197	0	0	186	192	169	169	266	272	146	158	0	0	191	191	126	126	174	174
AJM558	Torres Strait Islands (post invasion)	Keriri	-	2014	2014-06-03	adult	male	80% EtOH	HBS	10°33'15.52"S	142°13'2.74"E	-10.5543	142.217	present study	190	190	286	286	129	129	191	197	265	268	183	186	175	175	263	266	161	161	152	152	203	206	126	126	174	174
AJM559	Torres Strait Islands (post invasion)	Keriri	-	2014	2014-06-03	adult	male	80% EtOH	HBS	10°33'15.52"S	142°13'2.74"E	-10.5543	142.217	present study	190	192	270	276	129	129	191	191	0	0	192	192	175	175	260	266	158	161	0	0	197	206	126	132	171	174
AJM560	Torres Strait Islands (post invasion)	Keriri	-	2014	2014-06-03	adult	male	80% EtOH	HBS	10°33'15.52"S	142°13'2.74"E	-10.5543	142.217	present study	190	192	270	286	129	129	191	197	253	253	186	192	199	199	260	266	158	161	146	149	191	206	126	132	171	174
AJM561	Torres Strait Islands (post invasion)	Keriri	-	2014	2014-06-03	adult	male	80% EtOH	HBS	10°33'15.52"S	142°13'2.74"E	-10.5543	142.217	present study	0	0	270	286	129	129	191	194	0	0	177	180	175	175	260	266	158	161	149	149	206	206	126	132	171	174
AJM562	Torres Strait Islands (post invasion)	Keriri	-	2014	2014-06-03	adult	male	80% EtOH	HBS	10°33'15.52"S	142°13'2.74"E	-10.5543	142.217	present study	190	190	286	286	129	129	188	209	256	256	171	174	172	172	263	266	161	179	0	0	191	206	126	126	174	174
AJM563	Torres Strait Islands (post invasion)	Keriri	-	2014	2014-06-03	adult	female	80% EtOH	HBS	10°33'15.52"S	142°13'2.74"E	-10.5543	142.217	present study	190	190	270	270	129	129	173	191	253	253	171	171	175	175	0	0	158	158	149	149	194	197	123	129	174	177
AJM564	Torres Strait Islands (post invasion)	Keriri	-	2014	2014-06-03	adult	female	80% EtOH	HBS	10°33'15.52"S	142°13'2.74"E	-10.5543	142.217	present study	190	190	286	286	129	129	176	176	0	0	168	168	178	178	266	272	140	140	146	149	194	206	126	126	174	177
AJM565	Torres Strait Islands (post invasion)	Keriri	-	2014	2014-06-03	adult	female	80% EtOH	HBS	10°33'15.52"S	142°13'2.74"E	-10.5543	142.217	present study	176	192	286	286	0	0	173	191	253	265	174	183	175	175	266	266	146	161	149	149	194	203	132	138	171	174
AJM566	Torres Strait Islands (post invasion)	Keriri	-	2014	2014-06-03	adult	female	80% EtOH	HBS	10°33'15.52"S	142°13'2.74"E	-10.5543	142.217	present study	190	198	270	272	129	129	191	209	253	262	171	192	178	178	266	269	158	158	149	152	191	206	126	126	171	177
AJM567	Torres Strait Islands (post invasion)	Keriri	-	2014	2014-06-03	adult	female	80% EtOH	HBS	10°33'15.52"S	142°13'2.74"E	-10.5543	142.217	present study	190	190	286	286	126	126	191	191	253	256	171	171	0	0	266	266	140	158	149	149	191	206	126	132	174	174
AJM568	Torres Strait Islands (post invasion)	Keriri	-	2014	2014-06-03	adult	female	80% EtOH	HBS	10°33'15.52"S	142°13'2.74"E	-10.5543	142.217	present study	190	190	286	286	129	129	191	191	253	253	168	183	169	172	266	272	158	161	146	149	191	206	126	126	174	174
AJM569	Torres Strait Islands (post invasion)	Keriri	-	2014	2014-06-03	adult	female	80% EtOH	HBS	10°33'15.52"S	142°13'2.74"E	-10.5543	142.217	present study	190	190	286	286	129	129	173	176	262	262	177	192	175	178	260	266	146	146	149	149	191	206	126	132	171	174
AJM570	Torres Strait Islands (post invasion)	Keriri	-	2014	2014-06-03	adult	female	80% EtOH	HBS	10°33'15.52"S	142°13'2.74"E	-10.5543	142.217	present study	192	192	286	286	129	129	197	197	253	253	171	180	0	0	266	269	146	161	149	149	200	200	126	126	171	174
AJM571	Torres Strait Islands (post invasion)	Keriri	-	2014	2014-06-03	adult	female	80% EtOH	HBS	10°33'15.52"S	142°13'2.74"E	-10.5543	142.217	present study	190	192	286	286	0	0	176	191	262	262	174	186	178	178	266	266	158	161	149	149	200	200	0	0	174	174
AJM572	Torres Strait Islands (post invasion)	Keriri	-	2014	2014-06-03	adult	female	80% EtOH	HBS	10°33'15.52"S	142°13'2.74"E	-10.5543	142.217	present study	190	196	286	286	0	0	188	188	0	0	168	192	0	0	263	266	158	161	146	146	191	191	126	129	174	174
AJM573	Torres Strait Islands (post invasion)	Keriri	-	2014	2014-06-03	adult	female	80% EtOH	HBS	10°33'15.52"S	142°13'2.74"E	-10.5543	142.217	present study	188	192	286	286	129	129	0	0	0	0	168	171	163	163	0	0	161	161	149	149	206	206	126	126	174	180
AJM574	Torres Strait Islands (post invasion)	Keriri	-	2014	2014-06-03	adult	female	80% EtOH	HBS	10°33'15.52"S	142°13'2.74"E	-10.5543	142.217	present study	190	190	286	286	129	129	0	0	0	0	171	177	169	169	260	269	161	161	149	149	206	206	126	126	174	174
AJM575	Torres Strait Islands (post invasion)	Keriri	-	2014	2014-06-03	adult	female	80% EtOH	HBS	10°33'15.52"S	142°13'2.74"E	-10.5543	142.217	present study	190	190	288	288	129	132	191	191	259	262	177	186	0	0	260	269	158	161	149	149	206	206	126	126	174	177
AJM576	Torres Strait Islands (post invasion)	Keriri	-	2014	2014-06-03	adult	female	80% EtOH	HBS	10°33'15.52"S	142°13'2.74"E	-10.5543	142.217	present study	190	190	286	286	132	132	173	173	253	268	171	183	175	175	263	263	140	161	149	149	191	191	126	126	177	180
AJM577	Torres Strait Islands (post invasion)	Keriri	-	2014	2014-06-03	adult	female	80% EtOH	HBS	10°33'15.52"S	142°13'2.74"E	-10.5543	142.217	present study	190	194	286	286	129	129	0	0	253	253	168	168	0	0	266	272	161	161	149	149	206	206	126	132	174	174
AJM773	Torres Strait Islands (post invasion)	Poruma	-	2015	2015-04-14	adult	male	70% EtOH	HBS	10° 3'1.48"S	143° 3'55.86"E	-10.0504	143.066	present study	188	190	270	270	123	132	197	197	0	0	171	171	166	169	266	272	140	158	149	149	206	212	123	123	168	174
AJM774	Torres Strait Islands (post invasion)	Poruma	-	2015	2015-04-14	adult	male	70% EtOH	HBS	10° 3'1.48"S	143° 3'55.86"E	-10.0504	143.066	present study	170	190	270	274	135	135	194	197	0	0	186	192	166	169	260	272	158	161	155	155	197	200	123	123	174	177
AJM775	Torres Strait Islands (post invasion)	Poruma	-	2015	2015-04-14	adult	female	70% EtOH	HBS	10° 3'1.48"S	143° 3'55.86"E	-10.0504	143.066	present study	192	192	286	286	0	0	173	173	262	262	171	180	175	175	263	266	158	161	149	149	197	212	123	129	174	174
AJM776	Torres Strait Islands (post invasion)	Poruma	-	2015	2015-04-14	adult	female	70% EtOH	HBS	10° 3'1.48"S	143° 3'55.86"E	-10.0504	143.066	present study	188	188	286	286	132	132	176	176	253	253	171	180	178	178	263	266	140	146	149	155	191	197	123	123	168	168
AJM777	Torres Strait Islands (post invasion)	Poruma	-	2015	2015-04-14	larva	-	70% EtOH	LC	10° 3'1.48"S	143° 3'55.86"E	-10.0504	143.066	present study	172	198	286	286	129	132	170	176	265	265	171	174	169	178	266	266	140	155	0	0	191	212	123	129	174	174
AJM778	Torres Strait Islands (post invasion)	Poruma	-	2015	2015-04-14	larva	-	70% EtOH	LC	10° 3'1.48"S	143° 3'55.86"E	-10.0504	143.066	present study	170	170	286	286	123	132	197	197	262	262	171	186	169	178	266	266	140	158	152	155	206	206	129	132	174	177
AJM779	Torres Strait Islands (post invasion)	Poruma	-	2015	2015-04-14	larva	-	70% EtOH	LC	10° 3'1.48"S	143° 3'55.86"E	-10.0504	143.066	present study	188	188	286	286	123	129	176	197	0	0	138	159	169	169	260	272	140	158	0	0	197	200	123	123	168	174
AJM780	Torres Strait Islands (post invasion)	Poruma	-	2015	2015-04-14	larva	-	70% EtOH	LC	10° 3'1.48"S	143° 3'55.86"E	-10.0504	143.066	present study	188	188	270	270	129	132	197	197	265	265	186	186	178	178	260	263	140	140	149	149	200	206	123	132	174	174
AJM781	Torres Strait Islands (post invasion)	Poruma	-	2015	2015-04-14	adult	male	70% EtOH	HBS	10° 3'1.48"S	143° 3'55.86"E	-10.0504	143.066	present study	182	190	274	274	132	132	167	176	274	274	171	177	169	178	266	266	140	161	152	155	200	212	123	135	174	174
AJM782	Torres Strait Islands (post invasion)	Poruma	-	2015	2015-04-14	adult	female	70% EtOH	HBS	10° 3'1.48"S	143° 3'55.86"E	-10.0504	143.066	present study	190	192	274	286	0	0	197	197	265	265	171	186	178	178	260	263	158	161	152	152	197	206	123	123	174	174
AJM783	Torres Strait Islands (post invasion)	Poruma	-	2015	2015-04-14	adult	female	70% EtOH	HBS	10° 3'1.48"S	143° 3'55.86"E	-10.0504	143.066	present study	156	158	274	286	123	129	197	197	262	262	171	186	199	199	260	266	140	161	149	152	197	206	123	129	168	174
AJM784	Torres Strait Islands (post invasion)	Poruma	-	2015	2015-04-14	adult	female	70% EtOH	HBS	10° 3'1.48"S	143° 3'55.86"E	-10.0504	143.066	present study	170	190	286	286	132	132	197	197	253	271	171	186	175	175	266	269	158	161	152	152	191	197	123	123	174	177
AJM785	Torres Strait Islands (post invasion)	Poruma	-	2015	2015-04-14	adult	female	70% EtOH	HBS	10° 3'1.48"S	143° 3'55.86"E	-10.0504	143.066	present study	188	188	286	286	129	129	176	197	0	0	168	186	178	178	266	266	140	158	0	0	191	212	123	135	174	174
AJM786	Torres Strait Islands (post invasion)	Poruma	-	2015	2015-04-14	adult	male	70% EtOH	HBS	10° 3'1.48"S	143° 3'55.86"E	-10.0504	143.066	present study	188	190	270	270	123	132	167	197	262	274	171	186	169	169	269	272	140	161	149	149	191	200	129	135	168	174
AJM787	Torres Strait Islands (post invasion)	Poruma	-	2015	2015-04-14	adult	female	70% EtOH	HBS	10° 3'1.48"S	143° 3'55.86"E	-10.0504	143.066	present study	190	192	286	286	132	132	179	197	0	0	186	192	175	178	260	269	140	158	0	0	191	206	123	123	174	177
AJM788	Torres Strait Islands (post invasion)	Poruma	-	2015	2015-04-14	adult	female	70% EtOH	HBS	10° 3'1.48"S	143° 3'55.86"E	-10.0504	143.066	present study	190	192	272	290	0	0	179	197	0	0	159	198	169	169	263	266	158	158	0	0	191	212	123	126	150	204
AJM789	Torres Strait Islands (post invasion)	Poruma	-	2015	2015-04-14	adult	female	70% EtOH	HBS	10° 3'1.48"S	143° 3'55.86"E	-10.0504	143.066	present study	190	190	274	292	132	135	188	194	274	274	186	192	169	169	266	266	155	161	149	149	206	206	123	135	168	171
AJM790	Torres Strait Islands (post invasion)	Poruma	-	2015	2015-04-14	adult	female	70% EtOH	HBS	10° 3'1.48"S	143° 3'55.86"E	-10.0504	143.066	present study	190	190	270	274	123	123	194	197	274	274	186	192	199	199	263	266	140	158	0	0	191	191	123	129	174	177
AJM791	Torres Strait Islands (post invasion)	Poruma	-	2015	2015-04-14	adult	female	70% EtOH	HBS	10° 3'1.48"S	143° 3'55.86"E	-10.0504	143.066	present study	190	190	286	286	0	0	167	167	265	265	171	171	169	169	266	269	140	140	134	134	191	212	123	132	174	174
AJM792	Torres Strait Islands (post invasion)	Poruma	-	2015	2015-04-14	adult	female	70% EtOH	HBS	10° 3'1.48"S	143° 3'55.86"E	-10.0504	143.066	present study	190	190	286	290	129	132	176	197	0	0	171	186	169	175	266	269	155	158	149	149	197	200	123	123	168	174
AJM793	Torres Strait Islands (post invasion)	Poruma	-	2015	2015-04-14	adult	male	70% EtOH	HBS	10° 3'1.48"S	143° 3'55.86"E	-10.0504	143.066	present study	170	190	286	286	0	0	167	167	0	0	171	183	169	169	263	266	158	158	149	149	197	200	123	123	174	177
AJM794	Torres Strait Islands (post invasion)	Poruma	-	2015	2015-04-14	adult	male	70% EtOH	HBS	10° 3'1.48"S	143° 3'55.86"E	-10.0504	143.066	present study	190	192	270	286	129	129	191	194	0	0	168	174	169	169	266	266	158	161	152	155	191	191	123	123	174	177
AJM795	Torres Strait Islands (post invasion)	Poruma	-	2015	2015-04-14	adult	male	70% EtOH	HBS	10° 3'1.48"S	143° 3'55.86"E	-10.0504	143.066	present study	188	190	270	286	132	132	167	176	0	0	171	177	169	178	263	266	146	158	152	152	197	200	123	132	174	177
AJM796	Torres Strait Islands (post invasion)	Poruma	-	2015	2015-04-14	adult	male	70% EtOH	HBS	10° 3'1.48"S	143° 3'55.86"E	-10.0504	143.066	present study	188	190	270	286	132	132	197	197	0	0	186	186	169	178	266	266	140	158	149	149	191	191	123	132	174	174
AJM797	Torres Strait Islands (post invasion)	Poruma	-	2015	2015-04-14	adult	male	70% EtOH	HBS	10° 3'1.48"S	143° 3'55.86"E	-10.0504	143.066	present study	190	190	270	286	123	123	167	197	262	274	168	171	169	169	266	272	140	158	0	0	191	212	129	135	174	174
AJM798	Torres Strait Islands (post invasion)	Poruma	-	2015	2015-04-14	adult	female	70% EtOH	HBS	10° 3'1.48"S	143° 3'55.86"E	-10.0504	143.066	present study	188	190	270	286	129	129	176	176	262	262	168	183	178	178	260	263	140	155	143	149	191	212	129	129	174	174
AJM799	Torres Strait Islands (post invasion)	Poruma	-	2015	2015-04-14	adult	female	70% EtOH	HBS	10° 3'1.48"S	143° 3'55.86"E	-10.0504	143.066	present study	188	190	270	270	123	135	167	197	262	262	171	186	166	166	266	272	155	158	143	143	191	206	123	129	174	174
AJM800	Torres Strait Islands (post invasion)	Poruma	-	2015	2015-04-14	larva	-	70% EtOH	LC	10° 3'1.48"S	143° 3'55.86"E	-10.0504	143.066	present study	188	188	270	270	132	132	197	197	262	265	171	186	169	178	263	266	158	158	0	0	197	197	129	132	168	174
AJM801	Torres Strait Islands (post invasion)	Poruma	-	2015	2015-04-14	larva	-	70% EtOH	LC	10° 3'1.48"S	143° 3'55.86"E	-10.0504	143.066	present study	190	190	266	288	123	132	167	197	0	0	171	186	169	178	269	272	158	158	0	0	197	200	123	123	168	177
AJM802	Torres Strait Islands (post invasion)	Poruma	-	2015	2015-04-14	larva	-	70% EtOH	LC	10° 3'1.48"S	143° 3'55.86"E	-10.0504	143.066	present study	170	170	286	286	123	132	194	197	265	265	168	171	178	178	266	266	155	161	155	155	191	197	0	0	174	174
AJM803	Torres Strait Islands (post invasion)	Iama	-	2015	2015-04-16	adult	female	70% EtOH	HBS	9°53'59.50"S	142°46'11.74"E	-9.89986	142.77	present study	188	190	270	274	132	132	197	197	274	274	168	168	130	148	266	266	140	161	149	149	191	197	123	123	171	174
AJM804	Torres Strait Islands (post invasion)	Iama	-	2015	2015-04-16	adult	female	70% EtOH	HBS	9°53'59.50"S	142°46'11.74"E	-9.89986	142.77	present study	190	190	270	270	132	132	191	191	253	253	138	192	130	148	266	266	140	140	149	149	200	200	123	123	174	174
AJM805	Torres Strait Islands (post invasion)	Iama	-	2015	2015-04-16	adult	female	70% EtOH	HBS	9°53'59.50"S	142°46'11.74"E	-9.89986	142.77	present study	170	190	270	270	0	0	176	197	262	262	156	162	178	178	266	266	155	161	149	149	191	191	123	123	174	174
AJM806	Torres Strait Islands (post invasion)	Iama	-	2015	2015-04-16	adult	female	70% EtOH	HBS	9°53'59.50"S	142°46'11.74"E	-9.89986	142.77	present study	190	190	274	284	132	132	197	197	253	253	168	168	148	169	263	266	161	161	0	0	191	194	123	123	171	174
AJM807	Torres Strait Islands (post invasion)	Iama	-	2015	2015-04-16	adult	female	70% EtOH	HBS	9°53'59.50"S	142°46'11.74"E	-9.89986	142.77	present study	170	190	270	270	0	0	197	197	274	274	168	186	169	178	266	266	146	161	149	149	191	206	123	132	168	174
AJM808	Torres Strait Islands (post invasion)	Iama	-	2015	2015-04-16	adult	male	70% EtOH	HBS	9°53'59.50"S	142°46'11.74"E	-9.89986	142.77	present study	190	190	270	286	129	132	197	197	0	0	168	183	157	169	263	266	140	140	155	155	191	200	123	123	168	174
AJM809	Torres Strait Islands (post invasion)	Iama	-	2015	2015-04-15	adult	male	70% EtOH	HBS	9°53'59.50"S	142°46'11.74"E	-9.89986	142.77	present study	170	190	276	276	132	132	167	197	271	271	168	186	169	169	266	266	146	146	149	149	191	191	123	129	174	174
AJM810	Torres Strait Islands (post invasion)	Iama	-	2015	2015-04-15	adult	male	70% EtOH	HBS	9°53'59.50"S	142°46'11.74"E	-9.89986	142.77	present study	190	190	272	286	132	132	191	197	0	0	168	192	169	169	266	266	140	140	149	149	191	200	123	123	174	174
AJM811	Torres Strait Islands (post invasion)	Iama	-	2015	2015-04-15	adult	male	70% EtOH	HBS	9°53'59.50"S	142°46'11.74"E	-9.89986	142.77	present study	190	190	270	270	132	132	197	197	274	274	168	183	169	178	263	266	140	140	0	0	191	194	123	123	174	174
AJM812	Torres Strait Islands (post invasion)	Iama	-	2015	2015-04-15	adult	female	70% EtOH	HBS	9°53'59.50"S	142°46'11.74"E	-9.89986	142.77	present study	190	190	270	286	129	132	176	191	274	274	171	192	178	178	263	269	140	164	0	0	191	206	123	123	171	174
AJM813	Torres Strait Islands (post invasion)	Iama	-	2015	2015-04-15	adult	female	70% EtOH	HBS	9°53'59.50"S	142°46'11.74"E	-9.89986	142.77	present study	190	190	286	286	132	132	176	176	253	253	171	171	178	178	266	266	161	161	155	155	191	191	123	123	171	174
AJM814	Torres Strait Islands (post invasion)	Iama	-	2015	2015-04-15	adult	female	70% EtOH	HBS	9°53'59.50"S	142°46'11.74"E	-9.89986	142.77	present study	188	188	274	274	132	132	191	191	0	0	186	192	172	172	266	266	161	161	149	155	197	200	123	123	174	177
AJM815	Torres Strait Islands (post invasion)	Iama	-	2015	2015-04-15	adult	female	70% EtOH	HBS	9°53'59.50"S	142°46'11.74"E	-9.89986	142.77	present study	190	190	270	286	132	132	176	197	262	262	168	171	178	178	266	266	146	155	143	149	191	194	123	132	171	177
AJM816	Torres Strait Islands (post invasion)	Iama	-	2015	2015-04-15	adult	male	70% EtOH	HBS	9°53'59.50"S	142°46'11.74"E	-9.89986	142.77	present study	190	190	286	286	0	0	167	191	0	0	168	192	169	169	266	266	146	158	149	155	200	206	123	123	171	174
AJM817	Torres Strait Islands (post invasion)	Iama	-	2015	2015-04-15	adult	male	70% EtOH	HBS	9°53'59.50"S	142°46'11.74"E	-9.89986	142.77	present study	190	190	270	270	129	129	191	191	0	0	138	171	169	178	266	269	140	146	149	155	191	206	123	132	171	174
AJM818	Torres Strait Islands (post invasion)	Iama	-	2015	2015-04-15	adult	male	70% EtOH	HBS	9°53'59.50"S	142°46'11.74"E	-9.89986	142.77	present study	190	190	270	286	129	132	167	167	0	0	168	168	169	169	266	269	140	140	152	152	191	191	123	123	168	171
AJM819	Torres Strait Islands (post invasion)	Iama	-	2015	2015-04-15	adult	male	70% EtOH	HBS	9°53'59.50"S	142°46'11.74"E	-9.89986	142.77	present study	170	190	270	274	132	132	167	197	253	262	138	138	169	169	266	266	140	140	149	152	191	206	123	135	174	174
AJM820	Torres Strait Islands (post invasion)	Iama	-	2015	2015-04-15	adult	female	70% EtOH	HBS	9°53'59.50"S	142°46'11.74"E	-9.89986	142.77	present study	190	190	270	286	132	132	176	176	274	274	168	171	178	178	266	266	140	146	149	155	191	191	123	123	174	174
AJM821	Torres Strait Islands (post invasion)	Iama	-	2015	2015-04-15	adult	female	70% EtOH	HBS	9°53'59.50"S	142°46'11.74"E	-9.89986	142.77	present study	190	190	292	296	0	0	158	158	0	0	186	192	160	160	269	269	146	146	140	149	167	173	117	117	162	162
AJM822	Torres Strait Islands (post invasion)	Iama	-	2015	2015-04-16	adult	female	70% EtOH	HBS	9°53'59.50"S	142°46'11.74"E	-9.89986	142.77	present study	190	190	268	270	129	132	176	191	253	253	183	192	178	178	266	269	140	161	149	149	191	191	123	132	168	174
AJM823	Torres Strait Islands (post invasion)	Iama	-	2015	2015-04-16	adult	female	70% EtOH	HBS	9°53'59.50"S	142°46'11.74"E	-9.89986	142.77	present study	188	188	270	270	0	0	176	197	0	0	168	168	178	178	263	266	140	155	149	149	200	200	123	123	174	174
AJM824	Torres Strait Islands (post invasion)	Iama	-	2015	2015-04-16	adult	female	70% EtOH	HBS	9°53'59.50"S	142°46'11.74"E	-9.89986	142.77	present study	170	170	268	286	132	132	0	0	262	262	159	162	169	178	263	266	158	161	0	0	191	191	123	123	171	174
AJM825	Torres Strait Islands (post invasion)	Iama	-	2015	2015-04-16	adult	male	70% EtOH	HBS	9°53'59.50"S	142°46'11.74"E	-9.89986	142.77	present study	190	190	270	286	132	132	167	167	0	0	168	171	169	169	263	266	155	161	149	155	191	206	123	123	171	174
AJM826	Torres Strait Islands (post invasion)	Iama	-	2015	2015-04-16	adult	male	70% EtOH	HBS	9°53'59.50"S	142°46'11.74"E	-9.89986	142.77	present study	190	190	270	286	132	132	191	197	253	253	168	171	169	178	266	266	137	161	149	149	191	191	123	123	174	174
AJM827	Torres Strait Islands (post invasion)	Iama	-	2015	2015-04-16	adult	male	70% EtOH	HBS	9°53'59.50"S	142°46'11.74"E	-9.89986	142.77	present study	188	190	270	270	129	132	191	197	274	274	168	192	169	169	266	266	140	161	149	152	197	200	123	132	171	174
AJM828	Torres Strait Islands (post invasion)	Iama	-	2015	2015-04-16	adult	male	70% EtOH	HBS	9°53'59.50"S	142°46'11.74"E	-9.89986	142.77	present study	190	190	286	286	0	0	167	197	253	253	168	168	169	169	263	263	140	140	143	149	200	206	123	123	168	174
AJM829	Torres Strait Islands (post invasion)	Iama	-	2015	2015-04-16	adult	female	70% EtOH	HBS	9°53'59.50"S	142°46'11.74"E	-9.89986	142.77	present study	0	0	292	292	129	129	158	158	0	0	183	186	160	160	263	263	146	146	0	0	173	188	117	117	162	162
AJM830	Torres Strait Islands (post invasion)	Iama	-	2015	2015-04-16	adult	male	70% EtOH	HBS	9°53'59.50"S	142°46'11.74"E	-9.89986	142.77	present study	188	188	286	286	132	132	191	191	271	271	183	192	169	178	266	266	140	161	0	0	191	191	123	129	174	177
AJM831	Torres Strait Islands (post invasion)	Iama	-	2015	2015-04-16	adult	female	70% EtOH	HBS	9°53'59.50"S	142°46'11.74"E	-9.89986	142.77	present study	190	190	286	286	129	132	176	197	253	253	168	168	178	178	263	263	140	155	149	149	200	206	123	123	168	174
AJM832	Torres Strait Islands (post invasion)	Iama	-	2015	2015-04-16	adult	female	70% EtOH	HBS	9°53'59.50"S	142°46'11.74"E	-9.89986	142.77	present study	190	190	270	270	132	132	191	197	253	253	168	192	172	178	266	266	140	140	149	149	191	200	123	123	174	174
AJM833	Torres Strait Islands (post invasion)	Warraber	-	2015	2015-04-18	adult	male	70% EtOH	HBS	10°12'21.91"S	142°49'31.79"E	-10.2061	142.825	present study	182	182	286	286	132	132	167	197	262	262	174	186	169	169	266	269	158	158	143	143	191	206	123	123	171	174
AJM834	Torres Strait Islands (post invasion)	Warraber	-	2015	2015-04-18	adult	male	70% EtOH	HBS	10°12'21.91"S	142°49'31.79"E	-10.2061	142.825	present study	190	190	286	286	129	129	167	197	0	0	186	186	169	169	266	269	158	158	143	149	200	200	123	132	174	186
AJM835	Torres Strait Islands (post invasion)	Warraber	-	2015	2015-04-18	adult	male	70% EtOH	HBS	10°12'21.91"S	142°49'31.79"E	-10.2061	142.825	present study	190	190	270	270	0	0	197	212	0	0	174	186	169	169	263	266	161	161	149	149	200	212	123	123	171	177
AJM836	Torres Strait Islands (post invasion)	Warraber	-	2015	2015-04-18	adult	male	70% EtOH	HBS	10°12'21.91"S	142°49'31.79"E	-10.2061	142.825	present study	190	190	270	284	129	129	194	197	262	262	168	174	169	169	266	269	158	158	143	149	197	200	129	129	150	186
AJM837	Torres Strait Islands (post invasion)	Warraber	-	2015	2015-04-18	adult	female	70% EtOH	HBS	10°12'21.91"S	142°49'31.79"E	-10.2061	142.825	present study	190	190	286	286	0	0	170	170	0	0	177	186	172	172	266	266	155	158	149	149	191	191	123	132	171	174
AJM838	Torres Strait Islands (post invasion)	Warraber	-	2015	2015-04-18	adult	female	70% EtOH	HBS	10°12'21.91"S	142°49'31.79"E	-10.2061	142.825	present study	180	190	270	286	132	132	194	197	0	0	168	186	172	178	266	269	140	158	149	155	200	206	123	132	150	186
AJM839	Torres Strait Islands (post invasion)	Warraber	-	2015	2015-04-18	adult	male	70% EtOH	HBS	10°12'21.91"S	142°49'31.79"E	-10.2061	142.825	present study	190	190	272	286	132	132	194	212	265	265	186	186	169	169	260	260	155	158	149	149	203	206	123	132	174	186
AJM840	Torres Strait Islands (post invasion)	Warraber	-	2015	2015-04-18	adult	male	70% EtOH	HBS	10°12'21.91"S	142°49'31.79"E	-10.2061	142.825	present study	166	180	272	286	132	132	197	197	262	262	174	180	169	178	260	263	158	161	149	155	197	206	123	132	165	186
AJM841	Torres Strait Islands (post invasion)	Warraber	-	2015	2015-04-18	adult	male	70% EtOH	HBS	10°12'21.91"S	142°49'31.79"E	-10.2061	142.825	present study	190	190	270	270	129	132	194	215	0	0	168	174	169	169	266	269	161	161	0	0	191	191	123	123	177	186
AJM842	Torres Strait Islands (post invasion)	Warraber	-	2015	2015-04-18	adult	male	70% EtOH	HBS	10°12'21.91"S	142°49'31.79"E	-10.2061	142.825	present study	190	190	286	286	129	132	194	197	0	0	168	174	169	178	263	266	161	161	143	149	191	191	102	123	150	186
AJM843	Torres Strait Islands (post invasion)	Warraber	-	2015	2015-04-18	adult	female	70% EtOH	HBS	10°12'21.91"S	142°49'31.79"E	-10.2061	142.825	present study	190	190	286	286	129	129	194	194	262	262	171	177	172	172	266	269	161	161	152	152	191	206	129	132	171	177
AJM844	Torres Strait Islands (post invasion)	Warraber	-	2015	2015-04-18	adult	male	70% EtOH	HBS	10°12'21.91"S	142°49'31.79"E	-10.2061	142.825	present study	190	190	272	272	135	135	167	212	262	262	168	186	169	169	266	266	158	158	0	0	197	197	123	123	174	177
AJM845	Torres Strait Islands (post invasion)	Warraber	-	2015	2015-04-18	adult	male	70% EtOH	HBS	10°12'21.91"S	142°49'31.79"E	-10.2061	142.825	present study	190	190	270	270	132	132	170	212	0	0	186	186	169	172	263	269	140	161	149	149	200	200	123	129	174	186
AJM846	Torres Strait Islands (post invasion)	Warraber	-	2015	2015-04-18	adult	male	70% EtOH	HBS	10°12'21.91"S	142°49'31.79"E	-10.2061	142.825	present study	190	190	286	286	0	0	197	212	0	0	186	186	169	169	260	266	158	158	143	149	191	203	123	123	174	186
AJM847	Torres Strait Islands (post invasion)	Warraber	-	2015	2015-04-18	adult	male	70% EtOH	HBS	10°12'21.91"S	142°49'31.79"E	-10.2061	142.825	present study	190	190	270	286	0	0	167	197	0	0	180	186	169	169	263	266	161	161	149	149	197	212	123	135	171	174
AJM848	Torres Strait Islands (post invasion)	Warraber	-	2015	2015-04-18	adult	female	70% EtOH	HBS	10°12'21.91"S	142°49'31.79"E	-10.2061	142.825	present study	190	190	270	270	129	135	170	212	265	265	186	186	172	172	260	266	149	161	149	149	197	197	102	135	168	186
AJM849	Torres Strait Islands (post invasion)	Warraber	-	2015	2015-04-18	adult	female	70% EtOH	HBS	10°12'21.91"S	142°49'31.79"E	-10.2061	142.825	present study	190	190	286	286	129	129	164	197	0	0	168	186	166	166	266	269	155	161	0	0	191	200	123	123	150	177
AJM850	Torres Strait Islands (post invasion)	Warraber	-	2015	2015-04-18	adult	female	70% EtOH	HBS	10°12'21.91"S	142°49'31.79"E	-10.2061	142.825	present study	190	190	286	286	129	129	0	0	0	0	186	186	172	172	260	266	158	161	152	155	191	197	123	123	165	171
AJM851	Torres Strait Islands (post invasion)	Warraber	-	2015	2015-04-18	adult	female	70% EtOH	HBS	10°12'21.91"S	142°49'31.79"E	-10.2061	142.825	present study	190	190	276	286	0	0	215	215	0	0	159	162	172	175	263	266	158	161	152	152	191	212	102	123	171	174
AJM852	Torres Strait Islands (post invasion)	Warraber	-	2015	2015-04-18	adult	male	70% EtOH	HBS	10°12'21.91"S	142°49'31.79"E	-10.2061	142.825	present study	190	190	268	282	129	129	167	170	0	0	177	186	169	172	266	266	161	161	134	143	191	191	123	129	171	186
AJM853	Torres Strait Islands (post invasion)	Warraber	-	2015	2015-04-18	adult	female	70% EtOH	HBS	10°12'21.91"S	142°49'31.79"E	-10.2061	142.825	present study	0	0	286	286	0	0	167	170	262	262	177	177	166	172	260	266	161	161	134	143	191	191	123	129	168	186
AJM854	Torres Strait Islands (post invasion)	Warraber	-	2015	2015-04-18	larva	-	70% EtOH	LC	10°12'21.91"S	142°49'31.79"E	-10.2061	142.825	present study	190	192	286	286	0	0	167	170	0	0	177	177	172	172	260	266	161	161	0	0	191	191	123	123	150	186
AJM855	Torres Strait Islands (post invasion)	Warraber	-	2015	2015-04-18	larva	-	70% EtOH	LC	10°12'21.91"S	142°49'31.79"E	-10.2061	142.825	present study	190	190	280	290	126	126	167	167	0	0	168	186	169	169	266	266	158	158	0	0	191	191	123	129	171	174
AJM856	Torres Strait Islands (post invasion)	Warraber	-	2015	2015-04-18	larva	-	70% EtOH	LC	10°12'21.91"S	142°49'31.79"E	-10.2061	142.825	present study	0	0	292	292	126	132	158	158	0	0	156	186	160	160	239	239	146	146	0	0	167	167	117	117	162	162
KV1A	Southern Fly Region	Kulalai	-	2007	2007-07-31	larva	-	70% EtOH	LC	9°14'8.08"S	142°43'58.05"E	-9.23558	142.733	Beebe et al. 2013	190	190	270	270	129	129	188	194	0	0	171	189	169	175	257	266	161	161	149	149	191	209	123	129	174	177
KV2	Southern Fly Region	Kulalai	-	2007	2007-08-01	larva	-	70% EtOH	LC	9°14'8.08"S	142°43'58.05"E	-9.23558	142.733	Beebe et al. 2013	190	190	284	284	132	132	197	197	253	253	171	183	175	175	263	269	146	155	149	149	191	200	126	126	174	174
MV3	Southern Fly Region	Mabaduan	-	2007	2007-08-07	larva	-	70% EtOH	LC	9°16'38.36"S	142°44'14.47"E	-9.27732	142.737	Beebe et al. 2013	190	190	272	284	129	129	188	188	262	262	171	171	175	175	266	266	158	158	149	149	191	191	135	138	177	177
MV4	Southern Fly Region	Mabaduan	-	2007	2007-08-07	larva	-	70% EtOH	LC	9°16'38.36"S	142°44'14.47"E	-9.27732	142.737	Beebe et al. 2013	190	190	270	270	129	129	191	194	268	268	177	177	169	169	266	266	146	155	149	149	191	200	135	150	174	174
MV9	Southern Fly Region	Mabaduan	-	2007	2007-06-28	larva	-	70% EtOH	LC	9°16'38.36"S	142°44'14.47"E	-9.27732	142.737	Beebe et al. 2013	190	190	284	284	129	132	194	194	0	0	171	189	0	0	263	266	158	158	149	149	206	209	126	126	177	183
MV11	Southern Fly Region	Mabaduan	-	2007	2007-08-07	larva	-	70% EtOH	LC	9°16'38.36"S	142°44'14.47"E	-9.27732	142.737	Beebe et al. 2013	170	192	284	284	132	132	188	194	0	0	174	189	0	0	263	266	158	161	146	146	191	191	135	135	177	177
MV13	Southern Fly Region	Mabaduan	-	2007	2007-08-07	larva	-	70% EtOH	LC	9°16'38.36"S	142°44'14.47"E	-9.27732	142.737	Beebe et al. 2013	190	190	274	284	129	132	191	197	262	262	177	177	160	160	269	272	146	161	149	149	191	200	126	135	174	177
MV14	Southern Fly Region	Mabaduan	-	2007	2007-08-07	larva	-	70% EtOH	LC	9°16'38.36"S	142°44'14.47"E	-9.27732	142.737	Beebe et al. 2013	190	190	280	280	132	132	194	197	0	0	171	171	169	169	0	0	0	0	146	149	200	206	126	126	174	177
MV16	Southern Fly Region	Mabaduan	-	2007	2007-08-07	larva	-	70% EtOH	LC	9°16'38.36"S	142°44'14.47"E	-9.27732	142.737	Beebe et al. 2013	190	190	270	270	129	132	191	203	259	262	192	192	178	178	266	266	155	158	149	149	200	206	126	126	174	177
SIG05	Southern Fly Region	Sigabaduru	-	2007	2007-11-17	larva	-	70% EtOH	LC	9°19'20.40"S	142°36'15.90"E	-9.32233	142.604	Beebe et al. 2013	190	190	284	284	129	129	0	0	271	271	171	180	157	175	260	260	158	158	149	155	191	197	126	135	174	177
KAT01	Southern Fly Region	Katatai	-	2008	2008-04-17	larva	-	70% EtOH	LC	9° 1'21.60"S	143°20'36.62"E	-9.02267	143.344	Beebe et al. 2013	0	0	290	290	132	138	188	194	0	0	0	0	160	160	266	275	146	146	146	146	0	0	120	120	165	165
KAT08	Southern Fly Region	Katatai	-	2008	2008-04-17	larva	-	70% EtOH	LC	9° 1'21.60"S	143°20'36.62"E	-9.02267	143.344	Beebe et al. 2013	188	190	270	280	129	132	197	197	0	0	174	174	166	166	266	266	158	161	149	152	0	0	0	0	0	0
Kiu_A1	Papua New Guinea	Kiunga	Wharf/Army Depot	1992	1992-05-01	larva	-	70% EtOH	LC	6° 7'13.05"S	141°17'59.44"E	-6.12029	141.3	Beebe et al. 2013	190	190	272	284	123	126	203	203	262	262	171	171	178	178	263	263	155	161	152	152	200	206	141	141	183	183
Kiu_A2	Papua New Guinea	Kiunga	Wharf/Army Depot	1992	1992-05-01	larva	-	70% EtOH	LC	6° 7'13.05"S	141°17'59.44"E	-6.12029	141.3	Beebe et al. 2013	190	190	272	272	123	126	182	182	262	274	171	183	178	178	263	266	161	182	149	149	200	200	135	141	174	177
Kiu_B2	Papua New Guinea	Kiunga	Wharf/Army Depot	1992	1992-05-01	larva	-	70% EtOH	LC	6° 7'13.05"S	141°17'59.44"E	-6.12029	141.3	Beebe et al. 2013	190	190	272	272	126	126	200	200	274	274	171	183	178	181	263	266	149	161	149	152	200	200	135	141	174	183
Kiu_B3	Papua New Guinea	Kiunga	Wharf/Army Depot	1992	1992-05-01	larva	-	70% EtOH	LC	6° 7'13.05"S	141°17'59.44"E	-6.12029	141.3	Beebe et al. 2013	190	192	272	284	123	129	194	194	259	274	171	171	178	181	0	0	161	179	149	152	191	200	126	135	0	0
Kiu_B4	Papua New Guinea	Kiunga	Wharf/Army Depot	1992	1992-05-01	larva	-	70% EtOH	LC	6° 7'13.05"S	141°17'59.44"E	-6.12029	141.3	Beebe et al. 2013	192	192	272	272	123	123	182	194	0	0	171	171	0	0	0	0	155	179	152	152	206	206	126	141	183	183
Kiu_B6	Papua New Guinea	Kiunga	Wharf/Army Depot	1992	1992-05-01	larva	-	70% EtOH	LC	6° 7'13.05"S	141°17'59.44"E	-6.12029	141.3	Beebe et al. 2013	0	0	0	0	123	123	182	194	274	274	183	183	178	178	0	0	149	161	152	152	200	206	141	141	0	0
Kiu_C1	Papua New Guinea	Kiunga	Wharf/Army Depot	1992	1992-05-01	larva	-	70% EtOH	LC	6° 7'13.05"S	141°17'59.44"E	-6.12029	141.3	Beebe et al. 2013	190	192	272	272	129	129	179	182	265	274	171	171	178	178	263	263	179	179	149	149	200	206	126	126	177	177
Kiu_C2	Papua New Guinea	Kiunga	Wharf/Army Depot	1992	1992-05-01	larva	-	70% EtOH	LC	6° 7'13.05"S	141°17'59.44"E	-6.12029	141.3	Beebe et al. 2013	190	190	272	272	126	126	182	182	256	256	171	171	178	178	0	0	155	179	149	152	200	200	126	135	0	0
Kiu_C4	Papua New Guinea	Kiunga	Wharf/Army Depot	1992	1992-05-01	larva	-	70% EtOH	LC	6° 7'13.05"S	141°17'59.44"E	-6.12029	141.3	Beebe et al. 2013	190	190	272	272	129	129	182	182	274	274	168	168	178	178	0	0	149	179	152	152	200	200	135	141	183	183
Kiu_D1	Papua New Guinea	Kiunga	Wharf/Army Depot	1992	1992-05-01	larva	-	70% EtOH	LC	6° 7'13.05"S	141°17'59.44"E	-6.12029	141.3	Beebe et al. 2013	192	192	272	284	129	129	179	179	0	0	171	171	178	178	0	0	158	182	149	152	191	191	126	141	183	183
Kiu_E2	Papua New Guinea	Kiunga	Wharf/Army Depot	1992	1992-05-01	larva	-	70% EtOH	LC	6° 7'13.05"S	141°17'59.44"E	-6.12029	141.3	Beebe et al. 2013	190	192	272	272	126	126	179	179	277	277	168	168	172	172	0	0	161	179	149	152	206	206	141	141	183	183
Kiu_F1	Papua New Guinea	Kiunga	Wharf/Army Depot	1992	1992-05-01	larva	-	70% EtOH	LC	6° 7'13.05"S	141°17'59.44"E	-6.12029	141.3	Beebe et al. 2013	190	190	272	284	126	126	0	0	0	0	171	171	178	181	0	0	0	0	149	149	200	206	126	135	174	183
Kiu_F2	Papua New Guinea	Kiunga	Wharf/Army Depot	1992	1992-05-01	larva	-	70% EtOH	LC	6° 7'13.05"S	141°17'59.44"E	-6.12029	141.3	Beebe et al. 2013	190	190	272	272	123	123	0	0	271	271	0	0	0	0	0	0	179	179	149	149	197	200	126	141	174	183
Kiu_F5	Papua New Guinea	Kiunga	Wharf/Army Depot	1992	1992-05-01	larva	-	70% EtOH	LC	6° 7'13.05"S	141°17'59.44"E	-6.12029	141.3	Beebe et al. 2013	190	190	272	274	129	129	0	0	262	277	171	171	178	181	0	0	179	179	149	152	206	206	126	126	0	0
Kiu_F6	Papua New Guinea	Kiunga	Wharf/Army Depot	1992	1992-05-01	larva	-	70% EtOH	LC	6° 7'13.05"S	141°17'59.44"E	-6.12029	141.3	Beebe et al. 2013	0	0	274	274	126	129	179	179	0	0	0	0	178	178	0	0	149	155	149	149	200	200	126	126	183	183
Kiu_H1	Papua New Guinea	Kiunga	Wharf/Army Depot	1992	1992-05-01	larva	-	70% EtOH	LC	6° 7'13.05"S	141°17'59.44"E	-6.12029	141.3	Beebe et al. 2013	188	188	272	272	126	126	179	182	277	277	171	171	178	178	0	0	179	179	149	149	206	206	141	141	183	183
Kiu_H2	Papua New Guinea	Kiunga	Wharf/Army Depot	1992	1992-05-01	larva	-	70% EtOH	LC	6° 7'13.05"S	141°17'59.44"E	-6.12029	141.3	Beebe et al. 2013	192	192	274	274	129	129	191	191	256	265	168	168	0	0	0	0	179	179	149	149	200	206	135	141	177	177
POM12	Papua New Guinea	Port Moresby	-	1996	1996-04-01	adult	-	70% EtOH	LC reared to adult	9°28'40.84"S	147° 9'2.36"E	-9.47801	147.151	Beebe et al. 2013	190	192	272	286	135	135	182	182	259	259	168	168	178	178	269	272	149	149	149	152	200	200	141	141	183	183
POM18	Papua New Guinea	Port Moresby	-	1996	1996-04-01	adult	-	70% EtOH	LC reared to adult	9°28'40.84"S	147° 9'2.36"E	-9.47801	147.151	Beebe et al. 2013	190	192	286	286	123	129	182	185	274	274	171	183	175	175	266	272	149	155	149	152	200	206	135	141	183	183
222POM	Papua New Guinea	Port Moresby	-	1997	1997-04-01	adult	-	70% EtOH	LC reared to adult	9°28'40.84"S	147° 9'2.36"E	-9.47801	147.151	Beebe et al. 2013	190	192	272	276	123	129	179	179	274	274	171	195	181	181	266	269	149	155	149	149	197	197	126	135	177	177
223POM	Papua New Guinea	Port Moresby	-	1997	1997-04-01	adult	-	70% EtOH	LC reared to adult	9°28'40.84"S	147° 9'2.36"E	-9.47801	147.151	Beebe et al. 2013	190	192	272	274	129	129	185	185	259	274	171	171	172	172	266	272	149	149	149	152	200	206	126	141	0	0
224POM	Papua New Guinea	Port Moresby	-	1998	1998-04-01	adult	-	70% EtOH	LC reared to adult	9°28'40.84"S	147° 9'2.36"E	-9.47801	147.151	Beebe et al. 2013	182	190	276	276	129	129	179	182	262	274	168	183	181	181	266	269	149	155	149	149	194	194	126	135	177	177
230POM	Papua New Guinea	Port Moresby	-	1998	1998-04-01	adult	-	70% EtOH	LT	9°28'40.84"S	147° 9'2.36"E	-9.47801	147.151	Beebe et al. 2013	190	192	272	286	123	135	188	200	271	274	171	183	175	175	266	266	149	149	143	149	200	206	135	141	183	183
231POM	Papua New Guinea	Port Moresby	-	1998	1998-04-01	adult	-	70% EtOH	LT	9°28'40.84"S	147° 9'2.36"E	-9.47801	147.151	Beebe et al. 2013	190	192	274	286	123	129	185	188	268	274	171	183	172	175	266	269	149	152	149	149	203	206	126	141	183	183
232POM	Papua New Guinea	Port Moresby	-	1998	1998-04-01	adult	-	70% EtOH	LT	9°28'40.84"S	147° 9'2.36"E	-9.47801	147.151	Beebe et al. 2013	192	192	272	272	123	132	188	188	262	268	177	177	172	172	266	266	152	155	149	152	200	200	132	141	174	177
233POM	Papua New Guinea	Port Moresby	-	1998	1998-04-01	adult	-	70% EtOH	LT	9°28'40.84"S	147° 9'2.36"E	-9.47801	147.151	Beebe et al. 2013	190	192	276	286	135	135	176	188	262	262	171	183	172	178	266	266	155	155	143	152	200	200	132	135	159	159
243POM	Papua New Guinea	Port Moresby	-	1998	1998-04-01	adult	-	70% EtOH	LT	9°28'40.84"S	147° 9'2.36"E	-9.47801	147.151	Beebe et al. 2013	192	194	286	286	129	129	188	200	265	265	171	186	172	172	266	269	149	152	137	149	200	200	135	135	177	177
244POM	Papua New Guinea	Port Moresby	-	1998	1998-04-01	adult	-	70% EtOH	LC reared to adult	9°28'40.84"S	147° 9'2.36"E	-9.47801	147.151	Beebe et al. 2013	190	192	272	276	126	132	188	188	262	268	171	171	172	172	266	269	152	152	143	149	200	206	132	135	174	174
245POM	Papua New Guinea	Port Moresby	-	1998	1998-04-01	adult	-	70% EtOH	LC reared to adult	9°28'40.84"S	147° 9'2.36"E	-9.47801	147.151	Beebe et al. 2013	190	192	272	272	126	135	182	188	262	262	171	183	172	172	266	269	149	179	149	152	200	200	132	138	174	177
D1_POM	Papua New Guinea	Port Moresby	-	1998	1998-04-01	adult	-	70% EtOH	LC reared to adult	9°28'40.84"S	147° 9'2.36"E	-9.47801	147.151	Beebe et al. 2013	192	192	274	274	132	135	188	212	256	262	171	183	178	178	263	272	149	155	149	152	200	200	135	141	183	183
D2_POM	Papua New Guinea	Port Moresby	-	1998	1998-04-01	adult	-	70% EtOH	LC reared to adult	9°28'40.84"S	147° 9'2.36"E	-9.47801	147.151	Beebe et al. 2013	192	192	286	286	129	129	188	194	256	274	171	183	175	181	260	260	155	155	149	152	200	206	132	138	174	174
D3_POM	Papua New Guinea	Port Moresby	-	1998	1998-04-01	larva	-	70% EtOH	LC	9°28'40.84"S	147° 9'2.36"E	-9.47801	147.151	Beebe et al. 2013	190	192	272	272	126	132	179	194	259	277	171	186	178	178	0	0	155	179	152	152	197	200	126	126	0	0
F1_POM	Papua New Guinea	Port Moresby	-	1998	1998-04-01	larva	-	70% EtOH	LC	9°28'40.84"S	147° 9'2.36"E	-9.47801	147.151	Beebe et al. 2013	190	192	272	286	129	132	179	179	262	274	171	183	178	181	272	272	155	155	140	158	200	200	126	135	174	174
F2_POM	Papua New Guinea	Port Moresby	-	1998	1998-04-01	adult	-	70% EtOH	LT	9°28'40.84"S	147° 9'2.36"E	-9.47801	147.151	Beebe et al. 2013	190	192	286	286	129	129	182	188	274	274	168	171	181	181	266	266	149	149	152	152	197	200	135	135	0	0
G1_POM	Papua New Guinea	Port Moresby	-	1998	1998-04-01	adult	-	70% EtOH	LT	9°28'40.84"S	147° 9'2.36"E	-9.47801	147.151	Beebe et al. 2013	192	194	274	274	126	132	188	194	265	277	171	171	178	178	269	272	149	155	152	152	200	200	126	135	183	183
G2_POM	Papua New Guinea	Port Moresby	-	1998	1998-04-01	adult	-	70% EtOH	LT	9°28'40.84"S	147° 9'2.36"E	-9.47801	147.151	Beebe et al. 2013	190	192	286	286	132	132	194	194	277	277	171	171	175	175	266	275	179	179	152	152	200	200	126	126	177	183
G3_POM	Papua New Guinea	Port Moresby	-	1998	1998-04-01	adult	-	70% EtOH	LT	9°28'40.84"S	147° 9'2.36"E	-9.47801	147.151	Beebe et al. 2013	192	194	286	286	126	129	179	179	259	265	171	171	178	178	272	272	155	179	152	152	200	200	126	141	177	177
H1_POM	Papua New Guinea	Port Moresby	-	1998	1998-04-01	larva	-	70% EtOH	LC	9°28'40.84"S	147° 9'2.36"E	-9.47801	147.151	Beebe et al. 2013	0	0	286	286	129	129	182	182	0	0	171	177	175	178	269	272	149	149	143	152	206	206	135	135	177	177
246POM	Papua New Guinea	Port Moresby	-	1999	1999-02-01	adult	-	70% EtOH	LT	9°28'40.84"S	147° 9'2.36"E	-9.47801	147.151	Beebe et al. 2013	190	192	286	286	129	129	200	200	262	268	171	171	169	175	263	275	149	155	140	158	200	200	132	135	177	177
251POM	Papua New Guinea	Port Moresby	-	1999	1999-02-01	adult	-	70% EtOH	LC reared to adult	9°28'40.84"S	147° 9'2.36"E	-9.47801	147.151	Beebe et al. 2013	192	198	274	276	123	123	188	188	262	274	183	201	178	178	266	272	149	149	149	149	200	206	135	141	177	183
252POM	Papua New Guinea	Port Moresby	-	1999	1999-02-01	adult	-	70% EtOH	LT	9°28'40.84"S	147° 9'2.36"E	-9.47801	147.151	Beebe et al. 2013	190	192	272	272	135	135	188	188	274	274	168	201	175	175	266	266	155	155	149	149	185	200	126	138	177	177
253POM	Papua New Guinea	Port Moresby	-	1999	1999-02-01	larva	-	70% EtOH	LC	9°28'40.84"S	147° 9'2.36"E	-9.47801	147.151	Beebe et al. 2013	190	192	286	286	132	132	200	200	277	277	171	195	166	178	266	272	155	155	149	149	200	206	138	141	174	174
254POM	Papua New Guinea	Port Moresby	-	1999	1999-02-01	adult	-	70% EtOH	LC reared to adult	9°28'40.84"S	147° 9'2.36"E	-9.47801	147.151	Beebe et al. 2013	192	198	286	286	123	135	188	188	262	274	180	180	175	175	263	269	152	155	152	152	200	206	138	138	174	174
257POM	Papua New Guinea	Port Moresby	-	1999	1999-02-01	larva	-	70% EtOH	LC	9°28'40.84"S	147° 9'2.36"E	-9.47801	147.151	Beebe et al. 2013	190	192	272	272	123	129	179	179	262	274	171	201	181	181	269	272	149	155	137	137	200	206	132	138	159	192
258POM	Papua New Guinea	Port Moresby	-	1999	1999-02-01	larva	-	70% EtOH	LC	9°28'40.84"S	147° 9'2.36"E	-9.47801	147.151	Beebe et al. 2013	190	192	272	272	123	129	188	191	268	274	171	171	172	181	272	272	155	161	149	149	200	200	135	141	159	177
259POM	Papua New Guinea	Port Moresby	-	1999	1999-02-01	larva	-	70% EtOH	LC	9°28'40.84"S	147° 9'2.36"E	-9.47801	147.151	Beebe et al. 2013	192	194	272	286	123	129	191	191	256	262	183	201	178	178	263	272	149	155	0	0	200	200	135	135	177	183
LIH_66	Papua New Guinea	Lihir Island	Hans Bay, Londolovit	2007	2007-04-23	larva	-	70% EtOH	LC	3° 4'12.81"S	152°38'14.16"E	-3.07023	152.637	present study	190	190	272	272	126	132	179	179	265	274	177	192	0	0	263	263	155	155	149	152	203	203	0	0	180	180
LIH_67	Papua New Guinea	Lihir Island	Hans Bay, Londolovit	2007	2007-04-23	larva	-	70% EtOH	LC	3° 4'12.81"S	152°38'14.16"E	-3.07023	152.637	present study	190	190	270	270	126	129	0	0	265	274	168	177	178	178	260	263	149	155	146	146	194	203	0	0	189	189
LIH_68	Papua New Guinea	Lihir Island	Hans Bay, Londolovit	2007	2007-04-23	larva	-	70% EtOH	LC	3° 4'12.81"S	152°38'14.16"E	-3.07023	152.637	present study	190	192	270	272	126	129	179	179	265	265	171	183	178	178	266	269	155	155	149	149	194	203	153	153	171	174
LIH_69	Papua New Guinea	Lihir Island	Hans Bay, Londolovit	2007	2007-04-23	larva	-	70% EtOH	LC	3° 4'12.81"S	152°38'14.16"E	-3.07023	152.637	present study	190	190	284	284	132	132	179	200	256	271	168	195	178	178	263	263	155	179	152	152	203	209	0	0	174	174
LIH_70	Papua New Guinea	Lihir Island	Hans Bay, Londolovit	2007	2007-04-23	larva	-	70% EtOH	LC	3° 4'12.81"S	152°38'14.16"E	-3.07023	152.637	present study	174	176	270	282	129	132	0	0	0	0	165	165	0	0	263	269	146	155	146	149	0	0	138	138	171	174
LIH_73	Papua New Guinea	Lihir Island	Hans Bay, Londolovit	2007	2007-04-23	larva	-	70% EtOH	LC	3° 4'12.81"S	152°38'14.16"E	-3.07023	152.637	present study	190	190	272	284	132	132	179	179	262	265	171	183	178	178	260	263	155	155	149	149	203	203	138	138	0	0
LIH_76	Papua New Guinea	Lihir Island	Hans Bay, Londolovit	2007	2007-04-23	larva	-	70% EtOH	LC	3° 4'12.81"S	152°38'14.16"E	-3.07023	152.637	present study	192	196	284	284	123	123	179	179	256	262	171	183	178	178	263	263	155	155	149	152	203	203	0	0	174	180
LIH_79	Papua New Guinea	Lihir Island	Hans Bay, Londolovit	2007	2007-04-23	larva	-	70% EtOH	LC	3° 4'12.81"S	152°38'14.16"E	-3.07023	152.637	present study	190	190	270	270	132	132	188	200	265	265	168	177	175	175	263	263	149	152	149	149	203	203	132	132	174	174
LIH_85	Papua New Guinea	Lihir Island	Hans Bay, Londolovit	2007	2007-04-23	larva	-	70% EtOH	LC	3° 4'12.81"S	152°38'14.16"E	-3.07023	152.637	present study	174	176	0	0	129	129	179	203	0	0	171	186	0	0	263	269	146	152	149	152	182	203	135	135	174	177
LIH_86	Papua New Guinea	Lihir Island	Hans Bay, Londolovit	2007	2007-04-23	larva	-	70% EtOH	LC	3° 4'12.81"S	152°38'14.16"E	-3.07023	152.637	present study	190	190	284	284	132	132	179	200	256	271	168	195	178	178	263	272	152	155	152	152	209	209	126	135	174	180
LIH_88	Papua New Guinea	Lihir Island	Hans Bay, Londolovit	2007	2007-04-23	larva	-	70% EtOH	LC	3° 4'12.81"S	152°38'14.16"E	-3.07023	152.637	present study	190	192	0	0	126	135	179	200	259	265	171	171	181	181	266	272	155	155	149	152	194	203	0	0	0	0
LIH_89	Papua New Guinea	Lihir Island	Hans Bay, Londolovit	2007	2007-04-23	larva	-	70% EtOH	LC	3° 4'12.81"S	152°38'14.16"E	-3.07023	152.637	present study	190	192	0	0	0	0	0	0	259	265	171	183	175	175	266	269	155	155	152	152	194	203	126	135	0	0
LIH_91	Papua New Guinea	Lihir Island	Hans Bay, Londolovit	2007	2007-04-23	larva	-	70% EtOH	LC	3° 4'12.81"S	152°38'14.16"E	-3.07023	152.637	present study	0	0	284	284	132	132	179	179	265	271	171	195	178	178	263	272	164	179	152	152	203	209	126	138	171	174
LIH_93	Papua New Guinea	Lihir Island	Hans Bay, Londolovit	2007	2007-04-23	larva	-	70% EtOH	LC	3° 4'12.81"S	152°38'14.16"E	-3.07023	152.637	present study	190	190	0	0	129	129	179	203	256	259	171	186	169	172	0	0	155	155	149	152	203	203	126	138	174	180
LIH_94	Papua New Guinea	Lihir Island	Hans Bay, Londolovit	2007	2007-04-23	larva	-	70% EtOH	LC	3° 4'12.81"S	152°38'14.16"E	-3.07023	152.637	present study	176	176	282	282	129	132	0	0	0	0	171	192	0	0	269	269	152	158	149	152	200	203	126	126	0	0
LIH_95	Papua New Guinea	Lihir Island	Hans Bay, Londolovit	2007	2007-04-23	larva	-	70% EtOH	LC	3° 4'12.81"S	152°38'14.16"E	-3.07023	152.637	present study	190	192	270	284	129	132	0	0	274	274	171	183	175	175	260	263	149	155	149	152	203	209	126	132	171	171
LIH_97	Papua New Guinea	Lihir Island	Mobil station, Londolovit	2007	2007-04-23	larva	-	70% EtOH	LC	3° 4'15.60"S	152°38'9.42"E	-3.071	152.636	present study	0	0	284	284	126	129	0	0	253	259	171	177	175	178	269	269	179	179	152	152	200	200	126	126	171	171
LIH_98	Papua New Guinea	Lihir Island	Mobil station, Londolovit	2007	2007-04-23	larva	-	70% EtOH	LC	3° 4'15.60"S	152°38'9.42"E	-3.071	152.636	present study	190	190	284	284	126	129	0	0	253	259	171	192	175	175	263	263	155	179	152	152	200	200	126	126	174	174
LIH_99	Papua New Guinea	Lihir Island	Mobil station, Londolovit	2007	2007-04-23	larva	-	70% EtOH	LC	3° 4'15.60"S	152°38'9.42"E	-3.071	152.636	present study	190	190	284	284	126	129	176	203	259	259	171	192	175	175	260	263	149	179	152	152	200	200	132	135	174	174
LIH_100	Papua New Guinea	Lihir Island	Mobil station, Londolovit	2007	2007-04-23	larva	-	70% EtOH	LC	3° 4'15.60"S	152°38'9.42"E	-3.071	152.636	present study	190	190	284	284	129	135	176	197	265	274	177	195	175	175	266	269	149	155	137	152	200	200	126	126	174	180
LIH_101	Papua New Guinea	Lihir Island	Mobil station, Londolovit	2007	2007-04-23	larva	-	70% EtOH	LC	3° 4'15.60"S	152°38'9.42"E	-3.071	152.636	present study	0	0	270	270	129	135	179	179	265	274	177	201	172	175	263	263	152	161	149	149	206	206	126	132	171	171
LIH_102	Papua New Guinea	Lihir Island	Mobil station, Londolovit	2007	2007-04-23	larva	-	70% EtOH	LC	3° 4'15.60"S	152°38'9.42"E	-3.071	152.636	present study	198	198	270	272	126	138	185	185	265	274	171	171	175	175	263	269	152	161	146	152	197	197	0	0	174	174
LIH_103	Papua New Guinea	Lihir Island	Mobil station, Londolovit	2007	2007-04-23	larva	-	70% EtOH	LC	3° 4'15.60"S	152°38'9.42"E	-3.071	152.636	present study	0	0	270	272	126	135	179	182	265	265	186	201	175	175	263	269	149	155	149	149	200	206	0	0	171	171
LIH_104	Papua New Guinea	Lihir Island	Mobil station, Londolovit	2007	2007-04-23	larva	-	70% EtOH	LC	3° 4'15.60"S	152°38'9.42"E	-3.071	152.636	present study	190	190	284	284	126	129	179	203	259	274	171	192	175	175	269	269	149	155	149	152	194	200	135	135	174	174
LIH_105	Papua New Guinea	Lihir Island	Mobil station, Londolovit	2007	2007-04-23	larva	-	70% EtOH	LC	3° 4'15.60"S	152°38'9.42"E	-3.071	152.636	present study	0	0	270	270	129	129	179	179	265	265	177	201	175	175	260	263	149	152	146	146	206	206	0	0	171	174
LIH_106	Papua New Guinea	Lihir Island	Mobil station, Londolovit	2007	2007-04-23	larva	-	70% EtOH	LC	3° 4'15.60"S	152°38'9.42"E	-3.071	152.636	present study	190	190	270	270	126	129	203	203	259	274	171	192	175	178	263	269	149	155	152	152	200	200	126	135	174	174
LIH_107	Papua New Guinea	Lihir Island	Mobil station, Londolovit	2007	2007-04-23	larva	-	70% EtOH	LC	3° 4'15.60"S	152°38'9.42"E	-3.071	152.636	present study	188	198	270	272	126	135	200	200	265	265	171	186	175	175	263	269	152	161	146	152	200	200	132	138	174	174
LIH_108	Papua New Guinea	Lihir Island	Mobil station, Londolovit	2007	2007-04-23	larva	-	70% EtOH	LC	3° 4'15.60"S	152°38'9.42"E	-3.071	152.636	present study	190	190	284	284	126	129	203	203	259	274	171	192	172	178	263	263	155	179	152	152	200	200	132	138	174	174
LIH_109	Papua New Guinea	Lihir Island	Mobil station, Londolovit	2007	2007-04-23	larva	-	70% EtOH	LC	3° 4'15.60"S	152°38'9.42"E	-3.071	152.636	present study	190	190	284	284	126	138	179	185	265	265	171	174	175	175	269	269	152	161	149	152	197	200	132	138	174	174
LIH_110	Papua New Guinea	Lihir Island	Mobil station, Londolovit	2007	2007-04-23	larva	-	70% EtOH	LC	3° 4'15.60"S	152°38'9.42"E	-3.071	152.636	present study	190	198	270	284	0	0	176	200	268	274	177	195	175	175	269	269	149	155	149	149	200	206	0	0	171	171
LIH_111	Papua New Guinea	Lihir Island	Mobil station, Londolovit	2007	2007-04-23	larva	-	70% EtOH	LC	3° 4'15.60"S	152°38'9.42"E	-3.071	152.636	present study	190	190	284	284	126	129	176	200	274	274	171	192	175	175	263	263	179	179	152	152	200	200	0	0	174	174
LIH_112	Papua New Guinea	Lihir Island	Mobil station, Londolovit	2007	2007-04-23	larva	-	70% EtOH	LC	3° 4'15.60"S	152°38'9.42"E	-3.071	152.636	present study	190	190	0	0	0	0	0	0	274	274	171	177	178	178	269	269	152	158	149	152	194	200	0	0	171	171
LIH_113	Papua New Guinea	Lihir Island	Mobil station, Londolovit	2007	2007-04-23	larva	-	70% EtOH	LC	3° 4'15.60"S	152°38'9.42"E	-3.071	152.636	present study	190	198	270	272	126	138	185	185	265	265	171	171	175	175	269	269	152	161	149	152	197	197	135	135	174	174
LIH_114	Papua New Guinea	Lihir Island	Mobil station, Londolovit	2007	2007-04-23	larva	-	70% EtOH	LC	3° 4'15.60"S	152°38'9.42"E	-3.071	152.636	present study	190	198	270	284	126	129	0	0	268	274	186	195	175	175	269	269	152	155	149	149	200	200	126	126	171	180
LIH_115	Papua New Guinea	Lihir Island	Mobil station, Londolovit	2007	2007-04-23	larva	-	70% EtOH	LC	3° 4'15.60"S	152°38'9.42"E	-3.071	152.636	present study	190	190	284	284	129	129	188	191	274	274	171	195	178	178	269	269	149	179	137	146	200	200	126	126	174	180
LIH_116	Papua New Guinea	Lihir Island	Mobil station, Londolovit	2007	2007-04-23	larva	-	70% EtOH	LC	3° 4'15.60"S	152°38'9.42"E	-3.071	152.636	present study	198	198	270	284	123	126	203	203	265	265	168	186	175	178	269	269	149	149	149	149	197	200	138	147	174	180
LIH_117	Papua New Guinea	Lihir Island	Mobil station, Londolovit	2007	2007-04-23	larva	-	70% EtOH	LC	3° 4'15.60"S	152°38'9.42"E	-3.071	152.636	present study	190	190	284	284	126	129	203	203	259	274	171	192	175	175	263	269	155	179	152	152	200	200	135	138	174	174
LIH_122	Papua New Guinea	Lihir Island	Hans Bay, Londolovit	2007	2007-04-23	larva	-	70% EtOH	LC	3° 4'12.81"S	152°38'14.16"E	-3.07023	152.637	present study	190	190	284	284	129	135	179	200	262	265	171	171	181	181	269	269	155	155	149	149	191	200	126	135	171	171
LIH_123	Papua New Guinea	Lihir Island	Hans Bay, Londolovit	2007	2007-04-23	larva	-	70% EtOH	LC	3° 4'12.81"S	152°38'14.16"E	-3.07023	152.637	present study	190	190	270	270	123	129	200	200	265	274	171	177	175	178	263	272	149	155	146	146	200	206	126	126	168	168
DAR01	Papua New Guinea	Daru, Southern Fly Region	-	1992	1992	larva	-	70% EtOH	LC	9° 4'41.99"S	143°12'35.94"E	-9.07833	143.21	Beebe et al. 2013	188	190	270	272	126	129	179	185	274	274	174	198	178	178	260	260	149	155	149	152	197	200	126	135	183	183
DAR02	Papua New Guinea	Daru, Southern Fly Region	-	1992	1992	larva	-	70% EtOH	LC	9° 4'41.99"S	143°12'35.94"E	-9.07833	143.21	Beebe et al. 2013	190	192	270	270	123	129	188	197	253	274	195	198	178	178	260	260	149	149	149	152	200	200	135	138	0	0
DAR13	Papua New Guinea	Daru, Southern Fly Region	-	1992	1992	larva	-	70% EtOH	LC	9° 4'41.99"S	143°12'35.94"E	-9.07833	143.21	Beebe et al. 2013	0	0	270	270	129	129	185	185	256	274	171	183	175	175	260	266	149	155	0	0	191	200	126	135	174	174
DAR15	Papua New Guinea	Daru, Southern Fly Region	-	1992	1992	larva	-	70% EtOH	LC	9° 4'41.99"S	143°12'35.94"E	-9.07833	143.21	Beebe et al. 2013	190	190	270	270	129	132	185	185	256	274	180	183	172	178	260	269	152	155	152	152	200	200	126	135	174	174
DAR18	Papua New Guinea	Daru, Southern Fly Region	-	1992	1992	larva	-	70% EtOH	LC	9° 4'41.99"S	143°12'35.94"E	-9.07833	143.21	Beebe et al. 2013	188	190	286	286	126	126	179	188	0	0	171	198	166	166	266	266	149	149	152	152	200	200	135	138	177	177
D2_92	Papua New Guinea	Daru, Southern Fly Region	-	1992	1992	larva	-	70% EtOH	LC	9° 4'41.99"S	143°12'35.94"E	-9.07833	143.21	Beebe et al. 2013	190	192	270	284	123	129	179	188	256	262	174	204	0	0	263	266	152	152	149	152	197	200	126	135	0	0
D18_1	Papua New Guinea	Daru, Southern Fly Region	Daru Hospital	2008	2008-04-15	larva	-	70% EtOH	LC	9° 4'41.99"S	143°12'35.94"E	-9.07833	143.21	Beebe et al. 2013	190	192	270	270	129	129	179	179	262	274	171	174	175	175	260	269	152	179	152	152	200	200	126	126	174	177
D18_2	Papua New Guinea	Daru, Southern Fly Region	Daru Hospital	2008	2008-04-15	larva	-	70% EtOH	LC	9° 4'41.99"S	143°12'35.94"E	-9.07833	143.21	Beebe et al. 2013	190	190	270	270	129	132	179	179	274	274	180	186	151	151	260	263	146	179	149	149	200	206	126	135	174	177
D15_2	Papua New Guinea	Daru, Southern Fly Region	Daru Hospital	2008	2008-04-15	larva	-	70% EtOH	LC	9° 4'41.99"S	143°12'35.94"E	-9.07833	143.21	Beebe et al. 2013	190	192	270	284	123	123	0	0	256	262	174	195	172	172	263	263	152	179	149	152	191	200	135	138	177	177
D23_1	Papua New Guinea	Daru, Southern Fly Region	Daru Hospital	2008	2008-04-15	larva	-	70% EtOH	LC	9° 4'41.99"S	143°12'35.94"E	-9.07833	143.21	Beebe et al. 2013	188	188	270	276	126	126	179	188	256	262	174	195	178	178	260	263	149	155	149	152	200	206	126	135	177	183
D23_2	Papua New Guinea	Daru, Southern Fly Region	Daru Hospital	2008	2008-04-15	larva	-	70% EtOH	LC	9° 4'41.99"S	143°12'35.94"E	-9.07833	143.21	Beebe et al. 2013	190	192	270	276	123	132	179	188	256	256	174	174	178	178	266	266	155	155	149	149	170	200	126	135	174	174
D23_3	Papua New Guinea	Daru, Southern Fly Region	Daru Hospital	2008	2008-04-15	larva	-	70% EtOH	LC	9° 4'41.99"S	143°12'35.94"E	-9.07833	143.21	Beebe et al. 2013	190	190	278	278	126	129	200	200	262	274	174	186	175	175	263	269	149	152	149	152	200	206	135	135	174	174
D23_4	Papua New Guinea	Daru, Southern Fly Region	Daru Hospital	2008	2008-04-15	larva	-	70% EtOH	LC	9° 4'41.99"S	143°12'35.94"E	-9.07833	143.21	Beebe et al. 2013	190	192	270	270	132	135	179	188	256	262	174	174	178	178	260	260	0	0	149	149	170	206	135	135	183	183
D11_2	Papua New Guinea	Daru, Southern Fly Region	Daru Hospital	2008	2008-04-15	larva	-	70% EtOH	LC	9° 4'41.99"S	143°12'35.94"E	-9.07833	143.21	Beebe et al. 2013	188	190	270	270	123	129	188	188	274	274	174	174	175	175	269	269	149	152	149	149	197	200	126	138	0	0
D11_3	Papua New Guinea	Daru, Southern Fly Region	Daru Hospital	2008	2008-04-15	larva	-	70% EtOH	LC	9° 4'41.99"S	143°12'35.94"E	-9.07833	143.21	Beebe et al. 2013	190	190	270	270	123	132	0	0	262	274	174	174	0	0	263	263	149	149	152	152	197	197	126	132	174	174
D11_4	Papua New Guinea	Daru, Southern Fly Region	Daru Hospital	2008	2008-04-15	larva	-	70% EtOH	LC	9° 4'41.99"S	143°12'35.94"E	-9.07833	143.21	Beebe et al. 2013	190	192	270	270	123	129	0	0	274	274	174	204	175	175	263	272	149	179	149	152	197	197	126	135	183	183
D20_1	Papua New Guinea	Daru, Southern Fly Region	Daru Hospital	2008	2008-04-15	larva	-	70% EtOH	LC	9° 4'41.99"S	143°12'35.94"E	-9.07833	143.21	Beebe et al. 2013	190	190	268	270	129	129	179	179	262	262	171	195	175	175	266	266	149	149	149	149	197	200	123	138	183	183
D20_2	Papua New Guinea	Daru, Southern Fly Region	Daru Hospital	2008	2008-04-15	larva	-	70% EtOH	LC	9° 4'41.99"S	143°12'35.94"E	-9.07833	143.21	Beebe et al. 2013	190	190	268	270	129	129	185	185	262	262	186	204	172	172	266	266	149	149	149	149	197	206	123	138	183	183
D20_3	Papua New Guinea	Daru, Southern Fly Region	Daru Hospital	2008	2008-04-15	larva	-	70% EtOH	LC	9° 4'41.99"S	143°12'35.94"E	-9.07833	143.21	Beebe et al. 2013	190	190	270	270	129	135	179	179	262	262	171	195	175	175	263	266	149	149	149	152	197	200	126	126	174	183
D20_4	Papua New Guinea	Daru, Southern Fly Region	Daru Hospital	2008	2008-04-15	larva	-	70% EtOH	LC	9° 4'41.99"S	143°12'35.94"E	-9.07833	143.21	Beebe et al. 2013	190	190	268	270	129	129	179	185	262	262	171	186	172	172	266	266	149	149	149	149	197	206	123	138	183	183
D9_1	Papua New Guinea	Daru, Southern Fly Region	Daru Hospital	2008	2008-04-15	larva	-	70% EtOH	LC	9° 4'41.99"S	143°12'35.94"E	-9.07833	143.21	Beebe et al. 2013	188	188	270	284	123	129	179	179	256	259	174	186	175	175	263	272	149	155	149	149	197	200	126	141	174	174
D9_2	Papua New Guinea	Daru, Southern Fly Region	Daru Hospital	2008	2008-04-15	larva	-	70% EtOH	LC	9° 4'41.99"S	143°12'35.94"E	-9.07833	143.21	Beebe et al. 2013	190	192	270	270	129	129	182	182	262	265	174	186	175	175	269	272	149	149	152	152	197	197	132	135	174	183
D10_1	Papua New Guinea	Daru, Southern Fly Region	Daru Hospital	2008	2008-04-15	larva	-	70% EtOH	LC	9° 4'41.99"S	143°12'35.94"E	-9.07833	143.21	Beebe et al. 2013	192	192	284	284	129	132	179	179	274	274	171	174	178	178	269	269	161	167	152	152	200	200	135	141	183	183
D10_2	Papua New Guinea	Daru, Southern Fly Region	Daru Hospital	2008	2008-04-15	larva	-	70% EtOH	LC	9° 4'41.99"S	143°12'35.94"E	-9.07833	143.21	Beebe et al. 2013	180	190	268	270	129	129	197	197	262	274	174	174	175	175	266	266	149	149	149	152	197	200	126	141	183	183
D2_1	Papua New Guinea	Daru, Southern Fly Region	Daru Hospital	2008	2008-04-15	larva	-	70% EtOH	LC	9° 4'41.99"S	143°12'35.94"E	-9.07833	143.21	Beebe et al. 2013	190	190	284	284	129	129	188	188	274	274	174	174	175	175	260	266	155	179	149	152	197	200	132	135	183	183
D2_2	Papua New Guinea	Daru, Southern Fly Region	Daru Hospital	2008	2008-04-15	larva	-	70% EtOH	LC	9° 4'41.99"S	143°12'35.94"E	-9.07833	143.21	Beebe et al. 2013	192	194	284	284	129	129	0	0	274	274	186	198	175	175	260	263	155	179	149	152	200	200	132	135	174	183
MP2	Papua New Guinea	Madang	Rotary park	2010	2010-10-01	adult	-	70% EtOH	LC reared to adult	5°12'35.0"S	145°48'35.0"E	-5.20972	145.81	Beebe et al. 2013	190	190	270	270	129	129	203	203	262	274	174	189	175	181	263	263	149	179	149	149	197	200	135	135	177	177
MP3	Papua New Guinea	Madang	Rotary park	2010	2010-10-01	adult	-	70% EtOH	LC reared to adult	5°12'35.0"S	145°48'35.0"E	-5.20972	145.81	Beebe et al. 2013	190	190	284	284	129	129	179	182	259	262	174	198	175	175	263	266	149	149	149	149	194	194	126	141	177	183
MP4	Papua New Guinea	Madang	Rotary park	2010	2010-10-01	adult	-	70% EtOH	LC reared to adult	5°12'35.0"S	145°48'35.0"E	-5.20972	145.81	Beebe et al. 2013	190	190	272	284	132	132	200	200	268	274	174	189	166	166	263	263	149	149	149	152	197	200	132	135	174	174
MP5	Papua New Guinea	Madang	Rotary park	2010	2010-10-01	adult	-	70% EtOH	LC reared to adult	5°12'35.0"S	145°48'35.0"E	-5.20972	145.81	Beebe et al. 2013	190	190	270	284	126	129	200	200	256	262	174	186	175	175	263	269	152	155	152	152	200	206	138	141	177	177
MP6	Papua New Guinea	Madang	Rotary park	2010	2010-10-01	adult	-	70% EtOH	LC reared to adult	5°12'35.0"S	145°48'35.0"E	-5.20972	145.81	Beebe et al. 2013	190	190	270	284	129	135	188	200	274	274	177	186	136	175	260	263	149	149	149	149	197	200	135	141	177	177
MP7	Papua New Guinea	Madang	Rotary park	2010	2010-10-01	adult	-	70% EtOH	LC reared to adult	5°12'35.0"S	145°48'35.0"E	-5.20972	145.81	Beebe et al. 2013	188	188	270	270	129	132	179	179	274	274	174	174	175	175	266	269	149	155	149	152	200	200	135	141	177	177
MP8	Papua New Guinea	Madang	Rotary park	2010	2010-10-01	adult	-	70% EtOH	LC reared to adult	5°12'35.0"S	145°48'35.0"E	-5.20972	145.81	Beebe et al. 2013	190	190	270	274	126	129	188	188	256	262	174	174	178	178	266	266	152	155	149	152	197	206	135	141	159	177
MP9	Papua New Guinea	Madang	Rotary park	2010	2010-10-01	adult	-	70% EtOH	LC reared to adult	5°12'35.0"S	145°48'35.0"E	-5.20972	145.81	Beebe et al. 2013	190	190	270	272	129	132	179	179	259	262	174	174	175	175	263	266	149	152	152	152	200	200	132	135	174	174
MP10	Papua New Guinea	Madang	Rotary park	2010	2010-10-01	adult	-	70% EtOH	LC reared to adult	5°12'35.0"S	145°48'35.0"E	-5.20972	145.81	Beebe et al. 2013	188	188	274	280	129	129	200	200	262	268	174	186	175	175	263	269	149	152	149	152	197	200	135	135	165	168
MP11	Papua New Guinea	Madang	Rotary park	2010	2010-10-01	adult	-	70% EtOH	LC reared to adult	5°12'35.0"S	145°48'35.0"E	-5.20972	145.81	Beebe et al. 2013	192	194	270	270	129	132	188	191	262	274	174	177	175	175	266	266	155	155	152	152	206	206	135	141	177	183
MP12	Papua New Guinea	Madang	Rotary park	2010	2010-10-01	adult	-	70% EtOH	LC reared to adult	5°12'35.0"S	145°48'35.0"E	-5.20972	145.81	Beebe et al. 2013	190	192	270	284	129	129	179	188	259	274	186	204	175	175	263	269	149	179	152	152	200	203	135	138	177	177
MP13	Papua New Guinea	Madang	Rotary park	2010	2010-10-01	adult	-	70% EtOH	LC reared to adult	5°12'35.0"S	145°48'35.0"E	-5.20972	145.81	Beebe et al. 2013	192	192	270	284	129	129	191	200	253	253	174	204	172	181	266	266	149	155	152	152	200	200	132	135	159	183
MP14	Papua New Guinea	Madang	Rotary park	2010	2010-10-01	adult	-	70% EtOH	LC reared to adult	5°12'35.0"S	145°48'35.0"E	-5.20972	145.81	Beebe et al. 2013	190	190	270	284	129	132	188	188	256	274	177	186	181	181	269	272	149	155	152	152	200	200	138	138	177	177
MP15	Papua New Guinea	Madang	Rotary park	2010	2010-10-01	adult	-	70% EtOH	LC reared to adult	5°12'35.0"S	145°48'35.0"E	-5.20972	145.81	Beebe et al. 2013	190	190	284	284	132	138	191	191	262	274	186	195	175	175	263	269	149	149	152	158	200	200	135	141	174	174
MP16	Papua New Guinea	Madang	Rotary park	2010	2010-10-01	adult	-	70% EtOH	LC reared to adult	5°12'35.0"S	145°48'35.0"E	-5.20972	145.81	Beebe et al. 2013	190	190	270	284	126	126	179	200	262	268	177	186	175	181	263	269	149	149	152	152	197	200	126	135	177	177
MP17	Papua New Guinea	Madang	Rotary park	2010	2010-10-01	adult	-	70% EtOH	LC reared to adult	5°12'35.0"S	145°48'35.0"E	-5.20972	145.81	Beebe et al. 2013	190	190	286	286	129	135	179	188	256	256	177	186	172	172	266	269	149	182	149	158	206	206	135	141	177	177
MP18	Papua New Guinea	Madang	Rotary park	2010	2010-10-01	adult	-	70% EtOH	LC reared to adult	5°12'35.0"S	145°48'35.0"E	-5.20972	145.81	Beebe et al. 2013	190	192	272	284	129	129	173	173	274	274	189	189	178	178	269	269	149	149	152	152	200	200	135	138	177	183
MP19	Papua New Guinea	Madang	Rotary park	2010	2010-10-01	adult	-	70% EtOH	LC reared to adult	5°12'35.0"S	145°48'35.0"E	-5.20972	145.81	Beebe et al. 2013	190	190	272	284	126	126	191	200	259	259	204	204	172	196	266	269	179	179	152	158	200	200	135	141	177	177
MP20	Papua New Guinea	Madang	Rotary park	2010	2010-10-01	adult	-	70% EtOH	LC reared to adult	5°12'35.0"S	145°48'35.0"E	-5.20972	145.81	Beebe et al. 2013	188	188	270	270	126	129	179	200	262	268	171	174	181	181	269	269	152	155	152	152	197	200	126	135	177	177
MP21	Papua New Guinea	Madang	Rotary park	2010	2010-10-01	adult	-	70% EtOH	LC reared to adult	5°12'35.0"S	145°48'35.0"E	-5.20972	145.81	Beebe et al. 2013	190	190	270	270	126	135	188	200	259	262	174	204	175	175	263	263	149	155	152	152	200	200	126	138	159	159
MP22	Papua New Guinea	Madang	Rotary park	2010	2010-10-01	adult	-	70% EtOH	LC reared to adult	5°12'35.0"S	145°48'35.0"E	-5.20972	145.81	Beebe et al. 2013	184	194	270	284	129	129	188	188	274	274	204	204	181	181	266	266	149	155	149	149	197	200	126	135	177	177
MP23	Papua New Guinea	Madang	Rotary park	2010	2010-10-01	adult	-	70% EtOH	LC reared to adult	5°12'35.0"S	145°48'35.0"E	-5.20972	145.81	Beebe et al. 2013	166	190	284	284	123	123	176	176	262	262	174	174	178	178	263	269	152	155	143	152	200	206	135	135	177	183
MP24	Papua New Guinea	Madang	Rotary park	2010	2010-10-01	adult	-	70% EtOH	LC reared to adult	5°12'35.0"S	145°48'35.0"E	-5.20972	145.81	Beebe et al. 2013	190	190	272	284	129	153	179	179	259	283	174	174	0	0	260	263	149	149	152	152	200	206	135	138	183	192
MP25	Papua New Guinea	Madang	Rotary park	2010	2010-10-01	adult	-	70% EtOH	LC reared to adult	5°12'35.0"S	145°48'35.0"E	-5.20972	145.81	Beebe et al. 2013	190	198	270	272	126	129	200	200	274	274	171	174	166	175	263	266	155	179	152	152	200	206	135	135	183	183
MP26	Papua New Guinea	Madang	Rotary park	2010	2010-10-01	adult	-	70% EtOH	LC reared to adult	5°12'35.0"S	145°48'35.0"E	-5.20972	145.81	Beebe et al. 2013	190	190	284	284	129	153	179	179	262	274	174	186	181	181	266	269	149	179	149	149	200	200	135	141	177	177
MP27	Papua New Guinea	Madang	Rotary park	2010	2010-10-01	adult	-	70% EtOH	LC reared to adult	5°12'35.0"S	145°48'35.0"E	-5.20972	145.81	Beebe et al. 2013	190	198	270	274	129	129	179	200	253	262	171	186	178	181	269	269	152	155	149	149	200	200	135	141	177	177
MP28	Papua New Guinea	Madang	Rotary park	2010	2010-10-01	adult	-	70% EtOH	LC reared to adult	5°12'35.0"S	145°48'35.0"E	-5.20972	145.81	Beebe et al. 2013	190	192	270	270	129	129	188	197	256	274	174	174	175	175	263	269	149	149	152	152	197	200	135	135	177	177
MP29	Papua New Guinea	Madang	Rotary park	2010	2010-10-01	adult	-	70% EtOH	LC reared to adult	5°12'35.0"S	145°48'35.0"E	-5.20972	145.81	Beebe et al. 2013	190	190	272	272	129	129	188	191	262	274	174	174	175	181	266	269	152	155	143	143	200	200	132	135	174	177
MP30	Papua New Guinea	Madang	Rotary park	2010	2010-10-01	adult	-	70% EtOH	LC reared to adult	5°12'35.0"S	145°48'35.0"E	-5.20972	145.81	Beebe et al. 2013	190	190	270	284	129	129	179	179	253	262	180	186	175	175	263	266	152	158	152	152	200	200	135	135	177	177
MP31	Papua New Guinea	Madang	Rotary park	2010	2010-10-01	adult	-	70% EtOH	LC reared to adult	5°12'35.0"S	145°48'35.0"E	-5.20972	145.81	Beebe et al. 2013	192	192	270	270	132	135	188	188	262	262	171	186	172	205	266	272	149	152	152	152	200	200	126	141	183	183
MP32	Papua New Guinea	Madang	Rotary park	2010	2010-10-01	adult	-	70% EtOH	LC reared to adult	5°12'35.0"S	145°48'35.0"E	-5.20972	145.81	Beebe et al. 2013	192	200	284	284	129	132	179	179	253	262	171	195	136	172	266	266	149	149	152	152	200	200	126	132	177	177
MP33	Papua New Guinea	Madang	Rotary park	2010	2010-10-01	adult	-	70% EtOH	LC reared to adult	5°12'35.0"S	145°48'35.0"E	-5.20972	145.81	Beebe et al. 2013	192	192	268	268	132	132	179	200	274	274	171	177	175	175	269	269	149	149	149	158	200	206	135	141	159	177
MP34	Papua New Guinea	Madang	Rotary park	2010	2010-10-01	adult	-	70% EtOH	LC reared to adult	5°12'35.0"S	145°48'35.0"E	-5.20972	145.81	Beebe et al. 2013	192	192	286	286	126	126	188	188	259	262	183	183	142	142	266	266	149	161	152	152	197	200	135	135	177	183
BV247	Papua New Guinea	Buka Island, North Bougainville District	-	1999	1999-02-01	adult	male	70% EtOH	LC reared to adult	5°25'25.20"S	154°40'18.46"E	-5.42367	154.672	present study	192	192	272	272	129	129	0	0	0	0	0	0	178	178	263	269	161	179	0	0	191	200	132	141	180	180
BV248	Papua New Guinea	Buka Island, North Bougainville District	-	1999	1999-02-01	adult	female	70% EtOH	LC reared to adult	5°25'25.20"S	154°40'18.46"E	-5.42367	154.672	present study	192	192	270	272	129	129	0	0	274	274	171	201	175	175	269	269	179	179	0	0	191	200	132	141	174	180
BV249	Papua New Guinea	Buka Island, North Bougainville District	-	1999	1999-02-01	adult	female	70% EtOH	LC reared to adult	5°25'25.20"S	154°40'18.46"E	-5.42367	154.672	present study	192	194	270	272	129	129	191	191	262	262	171	201	0	0	269	269	149	179	149	152	200	200	135	135	174	180
BV250	Papua New Guinea	Buka Island, North Bougainville District	-	1999	1999-02-01	adult	female	70% EtOH	LC reared to adult	5°25'25.20"S	154°40'18.46"E	-5.42367	154.672	present study	194	194	272	272	129	129	191	191	262	262	171	171	175	175	263	269	149	179	149	152	200	200	135	135	171	180
BV251	Papua New Guinea	Buka Island, North Bougainville District	-	1999	1999-02-01	adult	female	70% EtOH	LC reared to adult	5°25'25.20"S	154°40'18.46"E	-5.42367	154.672	present study	192	200	280	280	123	123	188	188	262	274	183	201	175	178	263	269	149	149	149	149	200	206	135	141	174	180
BV252	Papua New Guinea	Buka Island, North Bougainville District	-	1999	1999-02-01	adult	female	70% EtOH	LC reared to adult	5°25'25.20"S	154°40'18.46"E	-5.42367	154.672	present study	192	192	270	270	0	0	188	188	256	259	168	201	175	175	263	263	155	155	149	149	185	200	126	138	150	174
BV253	Papua New Guinea	Buka Island, North Bougainville District	-	1999	1999-02-01	adult	female	70% EtOH	LC reared to adult	5°25'25.20"S	154°40'18.46"E	-5.42367	154.672	present study	192	192	286	286	129	129	0	0	0	0	171	195	166	178	263	269	155	155	149	149	200	206	138	141	171	171
BV254	Papua New Guinea	Buka Island, North Bougainville District	-	1999	1999-02-01	adult	female	70% EtOH	LC reared to adult	5°25'25.20"S	154°40'18.46"E	-5.42367	154.672	present study	192	200	286	286	132	132	188	188	262	274	183	183	175	175	260	266	152	155	152	152	200	206	138	138	171	171
BV255	Papua New Guinea	Buka Island, North Bougainville District	-	1999	1999-02-01	adult	female	70% EtOH	LC reared to adult	5°25'25.20"S	154°40'18.46"E	-5.42367	154.672	present study	192	192	270	270	123	123	0	0	262	268	171	183	181	181	263	269	155	155	149	149	200	206	126	135	0	0
BV256	Papua New Guinea	Buka Island, North Bougainville District	-	1999	1999-02-01	adult	male	70% EtOH	LC reared to adult	5°25'25.20"S	154°40'18.46"E	-5.42367	154.672	present study	192	194	270	270	129	129	188	188	262	262	171	201	169	175	260	263	149	155	143	149	197	200	126	141	171	171
BV257	Papua New Guinea	Buka Island, North Bougainville District	-	1999	1999-02-01	adult	female	70% EtOH	LC reared to adult	5°25'25.20"S	154°40'18.46"E	-5.42367	154.672	present study	192	192	270	270	123	129	0	0	262	274	171	201	175	181	266	269	149	155	137	137	200	206	132	138	156	189
BV258	Papua New Guinea	Buka Island, North Bougainville District	-	1999	1999-02-01	adult	female	70% EtOH	LC reared to adult	5°25'25.20"S	154°40'18.46"E	-5.42367	154.672	present study	192	192	270	270	129	129	188	191	268	274	171	171	169	175	269	269	155	161	149	149	200	200	135	141	156	174
BV259	Papua New Guinea	Buka Island, North Bougainville District	-	1999	1999-02-01	adult	female	70% EtOH	LC reared to adult	5°25'25.20"S	154°40'18.46"E	-5.42367	154.672	present study	194	194	270	286	123	129	191	191	256	262	183	201	175	178	260	269	149	155	0	0	200	200	135	135	180	180
BV260	Papua New Guinea	Buka Island, North Bougainville District	-	1999	1999-02-01	adult	male	70% EtOH	LC reared to adult	5°25'25.20"S	154°40'18.46"E	-5.42367	154.672	present study	192	192	270	270	123	129	188	188	256	262	171	201	178	178	263	269	149	161	0	0	200	200	126	138	180	180
AJM888	Papua, Indonesia	Mimika	Cargo dock	2015	2015-03-01	adult	female	dessicated	IC reared to adult	4°49'6.35"S	136°50'46.06"E	-4.81843	136.846	present study	184	188	272	272	129	129	176	191	262	262	168	180	175	175	263	275	149	161	149	155	197	197	135	135	165	165
AJM889	Papua, Indonesia	Mimika	Cargo dock	2015	2015-03-01	adult	female	dessicated	IC reared to adult	4°49'6.35"S	136°50'46.06"E	-4.81843	136.846	present study	192	192	286	286	123	126	191	191	253	310	171	183	181	181	263	263	149	149	152	152	191	203	132	141	174	180
AJM890	Papua, Indonesia	Mimika	Cargo dock	2015	2015-03-01	adult	female	dessicated	IC reared to adult	4°49'6.35"S	136°50'46.06"E	-4.81843	136.846	present study	190	190	276	286	126	159	185	191	253	253	171	171	175	181	263	266	149	149	149	152	191	191	135	135	174	174
AJM891	Papua, Indonesia	Mimika	Cargo dock	2015	2015-03-01	adult	female	dessicated	IC reared to adult	4°49'6.35"S	136°50'46.06"E	-4.81843	136.846	present study	190	192	276	276	123	129	179	188	262	271	177	180	181	181	263	266	149	149	149	152	191	191	138	138	174	174
AJM892	Papua, Indonesia	Mimika	Cargo dock	2015	2015-03-01	adult	female	dessicated	IC reared to adult	4°49'6.35"S	136°50'46.06"E	-4.81843	136.846	present study	192	192	286	286	126	129	185	191	253	271	171	195	175	175	263	263	161	161	152	152	191	194	135	135	180	180
AJM893	Papua, Indonesia	Mimika	Cargo dock	2015	2015-03-01	adult	female	dessicated	IC reared to adult	4°49'6.35"S	136°50'46.06"E	-4.81843	136.846	present study	190	190	276	276	132	132	185	191	259	262	171	183	175	175	263	263	149	161	152	152	203	203	132	138	171	174
AJM894	Papua, Indonesia	Mimika	Cargo dock	2015	2015-03-01	adult	female	dessicated	IC reared to adult	4°49'6.35"S	136°50'46.06"E	-4.81843	136.846	present study	190	190	286	286	129	129	179	191	253	259	171	186	181	181	263	263	140	140	143	152	197	197	132	132	174	174
AJM895	Papua, Indonesia	Mimika	Cargo dock	2015	2015-03-01	adult	female	dessicated	IC reared to adult	4°49'6.35"S	136°50'46.06"E	-4.81843	136.846	present study	190	192	276	288	126	126	179	182	253	271	171	195	175	181	263	263	149	161	152	152	191	203	132	132	165	174
AJM896	Papua, Indonesia	Mimika	Cargo dock	2015	2015-03-01	adult	female	dessicated	IC reared to adult	4°49'6.35"S	136°50'46.06"E	-4.81843	136.846	present study	190	190	286	286	126	159	185	191	271	271	171	171	175	175	263	263	149	161	152	155	191	191	132	132	174	174
AJM897	Papua, Indonesia	Mimika	Cargo dock	2015	2015-03-01	adult	female	dessicated	IC reared to adult	4°49'6.35"S	136°50'46.06"E	-4.81843	136.846	present study	190	190	286	286	123	123	182	185	259	271	171	171	175	175	263	263	149	161	152	152	191	203	138	138	177	177
AJM898	Papua, Indonesia	Mimika	Cargo dock	2015	2015-03-01	adult	female	dessicated	IC reared to adult	4°49'6.35"S	136°50'46.06"E	-4.81843	136.846	present study	190	192	276	286	126	129	173	173	253	259	171	171	175	175	263	263	134	134	149	152	194	203	135	135	174	174
AJM899	Papua, Indonesia	Mimika	Cargo dock	2015	2015-03-01	adult	female	dessicated	IC reared to adult	4°49'6.35"S	136°50'46.06"E	-4.81843	136.846	present study	190	190	274	274	126	129	185	191	259	259	171	171	175	175	263	266	149	149	149	152	191	191	138	138	174	177
AJM900	Papua, Indonesia	Mimika	Cargo dock	2015	2015-03-01	adult	female	dessicated	IC reared to adult	4°49'6.35"S	136°50'46.06"E	-4.81843	136.846	present study	190	190	272	272	123	123	185	197	253	262	183	183	175	175	263	263	149	149	152	152	191	203	138	138	174	174
AJM901	Papua, Indonesia	Mimika	Cargo dock	2015	2015-03-01	adult	female	dessicated	IC reared to adult	4°49'6.35"S	136°50'46.06"E	-4.81843	136.846	present study	188	190	270	272	129	129	182	191	253	253	171	171	175	175	266	269	149	149	152	155	185	191	141	141	165	171
AJM902	Papua, Indonesia	Mimika	Cargo dock	2015	2015-03-01	adult	female	dessicated	IC reared to adult	4°49'6.35"S	136°50'46.06"E	-4.81843	136.846	present study	188	190	286	286	129	129	197	200	262	271	186	186	175	175	263	263	161	161	143	155	191	200	126	132	165	165
AJM903	Papua, Indonesia	Mimika	Cargo dock	2015	2015-03-01	adult	female	dessicated	IC reared to adult	4°49'6.35"S	136°50'46.06"E	-4.81843	136.846	present study	192	192	286	286	123	129	179	191	253	253	171	171	181	181	263	263	149	161	152	152	191	191	138	138	180	180
AJM904	Papua, Indonesia	Mimika	Cargo dock	2015	2015-03-01	adult	female	dessicated	IC reared to adult	4°49'6.35"S	136°50'46.06"E	-4.81843	136.846	present study	190	190	272	272	123	159	188	191	253	262	171	171	175	181	263	263	149	161	152	152	200	203	126	138	174	174
AJM905	Papua, Indonesia	Mimika	Cargo dock	2015	2015-03-01	adult	female	dessicated	IC reared to adult	4°49'6.35"S	136°50'46.06"E	-4.81843	136.846	present study	188	190	270	272	123	123	185	191	253	253	171	183	169	181	263	266	149	155	152	152	197	203	132	132	174	174
AJM906	Papua, Indonesia	Mimika	Cargo dock	2015	2015-03-01	adult	female	dessicated	IC reared to adult	4°49'6.35"S	136°50'46.06"E	-4.81843	136.846	present study	192	192	286	286	129	129	182	185	259	259	195	195	175	181	263	266	140	149	149	155	191	194	138	138	165	165
AJM907	Papua, Indonesia	Mimika	Cargo dock	2015	2015-03-01	adult	female	dessicated	IC reared to adult	4°49'6.35"S	136°50'46.06"E	-4.81843	136.846	present study	188	190	286	286	126	126	176	191	253	259	171	171	175	175	263	266	149	149	152	152	206	206	132	138	177	180
182ET	Timor-Leste	Timor-Leste	Hera	2001	2001-03-01	adult	male	70% EtOH	LC reared to adult	8°32'09.5"S	125°40'50.1"E	-8.53597	125.681	Beebe et al. 2013	174	190	286	286	129	129	188	191	253	253	168	171	166	166	266	269	152	158	152	152	200	200	123	126	180	183
183ET	Timor-Leste	Timor-Leste	Hera	2001	2001-03-01	adult	male	70% EtOH	LC reared to adult	8°32'09.5"S	125°40'50.1"E	-8.53597	125.681	Beebe et al. 2013	190	192	284	284	129	129	194	209	262	262	171	192	166	178	260	272	158	161	146	149	191	197	120	126	171	177
186ET	Timor-Leste	Timor-Leste	Batugade	2001	2001-04-01	adult	female	70% EtOH	LC reared to adult	8°57'17.43"S	124°58'46.55"E	-8.95484	124.98	Beebe et al. 2013	190	192	268	268	129	132	188	188	262	262	180	192	178	202	272	278	149	161	149	149	191	200	126	132	174	183
188ET	Timor-Leste	Timor-Leste	Batugade	2001	2001-04-01	adult	male	70% EtOH	LC reared to adult	8°57'17.43"S	124°58'46.55"E	-8.95484	124.98	Beebe et al. 2013	180	190	276	276	129	129	194	194	259	259	192	192	169	169	272	278	161	161	149	155	191	200	126	135	174	174
189ET	Timor-Leste	Timor-Leste	Marko	2001	2001-03-18	-	-	70% EtOH	LC reared to adult	8°52'54.0"S	125°12'37.0"E	-8.88167	125.21	Beebe et al. 2013	190	192	272	272	129	129	197	197	262	268	171	177	0	0	269	269	158	161	149	149	191	200	126	132	177	183
190ET	Timor-Leste	Timor-Leste	Balibo	2001	2001-03-01	adult	female	70% EtOH	LC reared to adult	8°58'05.5"S	125°02'43.9"E	-8.96819	125.046	Beebe et al. 2013	190	192	286	286	126	126	188	200	253	253	171	177	0	0	263	272	152	161	0	0	191	191	126	126	174	183
192ET	Timor-Leste	Timor-Leste	Balibo	2001	2001-03-01	adult	female	70% EtOH	LC reared to adult	8°58'05.5"S	125°02'43.9"E	-8.96819	125.046	Beebe et al. 2013	190	192	272	272	129	132	194	194	253	253	168	171	0	0	269	269	161	161	152	152	191	200	132	135	174	174
195ET	Timor-Leste	Timor-Leste	Maliana	2001	2001-03-01	adult	female	70% EtOH	LC reared to adult	8°59'20.1"S	125°13'08.1"E	-8.98892	125.219	Beebe et al. 2013	190	192	272	272	129	132	188	191	268	268	171	171	178	178	269	269	152	161	149	149	200	203	126	126	174	183
199ET	Timor-Leste	Timor-Leste	Maliana	2001	2001-03-01	adult	female	70% EtOH	LC reared to adult	8°59'20.1"S	125°13'08.1"E	-8.98892	125.219	Beebe et al. 2013	190	192	272	280	135	135	200	200	253	262	174	177	0	0	266	269	158	158	152	155	200	200	126	135	174	174
L1-ET	Timor-Leste	Timor-Leste	-	2001	2001	-	-	-	-	8°52'27.18"S	125°43'39.14"E	-8.7731	125.887	Beebe et al. 2013	194	196	272	286	132	132	0	0	256	259	177	183	169	169	269	269	161	161	149	149	182	203	126	135	174	174
AJM139	Indonesia	Jakarta	Eijkman, Central Jakarta	2012	2012-11-22	adult	female	dessicated	LC reared to adult/ASP	6°12'9.25"S	106°50'32.95"E	-6.20257	106.842	present study	190	192	270	286	129	129	197	197	253	253	183	195	172	178	266	266	155	164	149	149	191	191	126	132	174	177
AJM140	Indonesia	Jakarta	Eijkman, Central Jakarta	2012	2012-11-22	adult	female	dessicated	LC reared to adult/ASP	6°12'9.25"S	106°50'32.95"E	-6.20257	106.842	present study	190	190	270	286	0	0	197	197	265	265	180	183	166	166	266	269	155	155	149	149	191	200	126	132	174	177
AJM141	Indonesia	Jakarta	Eijkman, Central Jakarta	2012	2012-11-22	adult	female	dessicated	LC reared to adult/ASP	6°12'9.25"S	106°50'32.95"E	-6.20257	106.842	present study	190	190	270	286	126	126	194	197	265	265	168	180	166	166	263	269	155	155	149	149	197	200	135	135	174	177
AJM142	Indonesia	Jakarta	Eijkman, Central Jakarta	2012	2012-11-22	adult	female	dessicated	LC reared to adult/ASP	6°12'9.25"S	106°50'32.95"E	-6.20257	106.842	present study	190	190	286	286	129	129	191	197	262	262	195	195	166	166	266	266	161	164	155	155	0	0	126	138	174	180
AJM143	Indonesia	Jakarta	Eijkman, Central Jakarta	2012	2012-11-22	adult	female	dessicated	LC reared to adult/ASP	6°12'9.25"S	106°50'32.95"E	-6.20257	106.842	present study	190	190	270	270	129	129	188	197	262	262	195	195	166	166	266	272	158	161	149	149	200	206	126	135	171	174
AJM144	Indonesia	Jakarta	Eijkman, Central Jakarta	2012	2012-11-22	adult	female	dessicated	LC reared to adult/ASP	6°12'9.25"S	106°50'32.95"E	-6.20257	106.842	present study	190	190	270	270	129	132	188	194	265	268	171	195	157	160	266	266	158	161	149	149	197	200	129	132	174	174
AJM145	Indonesia	Jakarta	Eijkman, Central Jakarta	2012	2012-11-22	adult	female	dessicated	LC reared to adult/ASP	6°12'9.25"S	106°50'32.95"E	-6.20257	106.842	present study	190	190	286	286	126	129	182	191	265	265	168	177	178	178	263	266	158	161	149	155	191	197	126	132	174	177
AJM146	Indonesia	Jakarta	Eijkman, Central Jakarta	2012	2012-11-22	adult	female	dessicated	LC reared to adult/ASP	6°12'9.25"S	106°50'32.95"E	-6.20257	106.842	present study	190	190	270	286	0	0	191	191	265	268	183	195	172	172	266	269	155	155	149	149	0	0	126	126	174	177
AJM147	Indonesia	Jakarta	Eijkman, Central Jakarta	2012	2012-11-22	adult	female	dessicated	LC reared to adult/ASP	6°12'9.25"S	106°50'32.95"E	-6.20257	106.842	present study	190	192	268	284	129	129	191	191	262	265	183	195	166	166	266	266	155	164	149	149	191	200	126	129	174	174
AJM148	Indonesia	Jakarta	Eijkman, Central Jakarta	2012	2012-11-22	adult	female	dessicated	LC reared to adult/ASP	6°12'9.25"S	106°50'32.95"E	-6.20257	106.842	present study	190	190	286	286	129	129	197	197	253	265	171	186	175	175	266	272	137	155	149	149	203	203	126	135	174	174
AJM149	Indonesia	Jakarta	Eijkman, Central Jakarta	2012	2012-11-22	adult	female	dessicated	LC reared to adult/ASP	6°12'9.25"S	106°50'32.95"E	-6.20257	106.842	present study	190	190	286	286	132	132	191	197	265	265	180	195	172	178	263	269	155	155	149	155	200	203	126	138	174	174
AJM150	Indonesia	Jakarta	Eijkman, Central Jakarta	2012	2012-11-22	adult	female	dessicated	LC reared to adult/ASP	6°12'9.25"S	106°50'32.95"E	-6.20257	106.842	present study	190	190	286	286	129	129	182	191	259	262	192	195	166	166	266	266	155	158	155	155	0	0	129	132	171	174
AJM151	Indonesia	Jakarta	Eijkman, Central Jakarta	2012	2012-11-22	adult	female	dessicated	LC reared to adult/ASP	6°12'9.25"S	106°50'32.95"E	-6.20257	106.842	present study	190	190	286	286	126	126	191	191	262	262	168	171	175	175	263	263	155	158	149	149	191	221	126	132	171	174
AJM152	Indonesia	Jakarta	Eijkman, Central Jakarta	2012	2012-11-22	adult	female	dessicated	LC reared to adult/ASP	6°12'9.25"S	106°50'32.95"E	-6.20257	106.842	present study	0	0	286	286	126	129	191	191	253	253	183	195	166	166	266	272	155	161	149	149	197	200	126	135	165	174
AJM153	Indonesia	Jakarta	Eijkman, Central Jakarta	2012	2012-11-22	adult	female	dessicated	LC reared to adult/ASP	6°12'9.25"S	106°50'32.95"E	-6.20257	106.842	present study	190	192	234	270	129	138	188	191	262	262	177	195	175	175	266	266	137	158	149	155	191	200	126	132	171	171
AJM154	Indonesia	Jakarta	Eijkman, Central Jakarta	2012	2012-11-22	adult	female	dessicated	LC reared to adult/ASP	6°12'9.25"S	106°50'32.95"E	-6.20257	106.842	present study	190	190	270	286	126	126	191	194	265	268	168	195	166	166	263	263	155	155	149	149	197	200	126	138	174	174
AJM155	Indonesia	Jakarta	Eijkman, Central Jakarta	2012	2012-11-22	adult	female	dessicated	LC reared to adult/ASP	6°12'9.25"S	106°50'32.95"E	-6.20257	106.842	present study	190	190	286	286	126	129	191	191	262	262	183	195	0	0	266	272	158	161	149	149	197	200	126	126	171	177
AJM156	Indonesia	Jakarta	Eijkman, Central Jakarta	2012	2012-11-22	adult	female	dessicated	LC reared to adult/ASP	6°12'9.25"S	106°50'32.95"E	-6.20257	106.842	present study	190	190	270	286	126	129	194	197	262	262	168	171	169	175	263	266	146	155	155	155	197	212	126	132	174	180
AJM157	Indonesia	Jakarta	Eijkman, Central Jakarta	2012	2012-11-22	adult	female	dessicated	LC reared to adult/ASP	6°12'9.25"S	106°50'32.95"E	-6.20257	106.842	present study	190	190	272	272	129	129	188	191	253	253	177	195	169	169	266	269	158	164	149	149	200	200	0	0	174	174
AJM158	Indonesia	Jakarta	Eijkman, Central Jakarta	2012	2012-11-22	adult	female	dessicated	LC reared to adult/ASP	6°12'9.25"S	106°50'32.95"E	-6.20257	106.842	present study	190	190	272	280	126	126	188	188	262	265	171	192	169	172	269	272	137	155	149	149	191	203	126	132	174	174
AJM159	Indonesia	Jakarta	Eijkman, Central Jakarta	2012	2012-11-22	adult	female	dessicated	LC reared to adult/ASP	6°12'9.25"S	106°50'32.95"E	-6.20257	106.842	present study	190	192	272	272	114	129	0	0	265	265	180	195	151	166	266	269	155	164	149	149	200	200	129	135	174	177
AJM160	Indonesia	Jakarta	Eijkman, Central Jakarta	2012	2012-11-22	adult	female	dessicated	LC reared to adult/ASP	6°12'9.25"S	106°50'32.95"E	-6.20257	106.842	present study	190	190	272	272	129	129	206	206	253	265	177	186	166	166	263	266	0	0	149	149	191	200	126	126	171	174
AJM161	Indonesia	Jakarta	Eijkman, Central Jakarta	2012	2012-11-22	adult	female	dessicated	LC reared to adult/ASP	6°12'9.25"S	106°50'32.95"E	-6.20257	106.842	present study	190	190	286	286	126	129	191	191	253	262	183	195	166	166	266	272	158	161	149	149	197	200	126	126	165	171
AJM162	Indonesia	Jakarta	Eijkman, Central Jakarta	2012	2012-11-22	adult	female	dessicated	LC reared to adult/ASP	6°12'9.25"S	106°50'32.95"E	-6.20257	106.842	present study	190	190	286	286	0	0	188	197	253	253	171	171	169	169	263	266	152	155	149	149	191	221	135	135	171	174
AJM163	Indonesia	Jakarta	Eijkman, Central Jakarta	2012	2012-11-22	adult	female	dessicated	LC reared to adult/ASP	6°12'9.25"S	106°50'32.95"E	-6.20257	106.842	present study	190	190	286	286	126	126	191	194	262	262	168	195	175	175	263	266	155	158	155	155	0	0	126	126	165	174
AJM164	Indonesia	Jakarta	Eijkman, Central Jakarta	2012	2012-11-22	adult	female	dessicated	LC reared to adult/ASP	6°12'9.25"S	106°50'32.95"E	-6.20257	106.842	present study	190	190	270	286	129	129	188	191	265	265	177	195	166	166	266	266	155	164	149	149	191	200	123	126	174	177
AJM165	Indonesia	Jakarta	Eijkman, Central Jakarta	2012	2012-11-22	adult	female	dessicated	LC reared to adult/ASP	6°12'9.25"S	106°50'32.95"E	-6.20257	106.842	present study	190	190	270	270	129	129	188	197	262	262	171	177	175	181	266	272	158	161	149	149	191	212	132	138	174	174
AJM166	Indonesia	Jakarta	Eijkman, Central Jakarta	2012	2012-11-22	adult	female	dessicated	LC reared to adult/ASP	6°12'9.25"S	106°50'32.95"E	-6.20257	106.842	present study	190	190	270	270	129	129	197	197	262	262	171	171	175	175	266	272	137	155	152	152	212	212	126	126	174	180
AJM167	Indonesia	Jakarta	Eijkman, Central Jakarta	2012	2012-11-22	adult	female	dessicated	LC reared to adult/ASP	6°12'9.25"S	106°50'32.95"E	-6.20257	106.842	present study	190	190	270	286	126	126	194	197	265	268	168	180	166	166	263	269	155	155	149	149	197	200	129	141	174	174
AJM168	Indonesia	Jakarta	Eijkman, Central Jakarta	2012	2012-11-22	adult	female	dessicated	LC reared to adult/ASP	6°12'9.25"S	106°50'32.95"E	-6.20257	106.842	present study	190	190	270	270	129	129	188	197	262	262	177	195	166	166	266	266	161	164	149	149	191	191	126	126	174	174
AJM169	Indonesia	Jakarta	Eijkman, Central Jakarta	2012	2012-11-22	adult	female	dessicated	LC reared to adult/ASP	6°12'9.25"S	106°50'32.95"E	-6.20257	106.842	present study	190	192	270	286	111	129	191	194	253	253	168	195	169	169	266	272	158	158	149	149	191	200	126	135	171	177
AJM170	Indonesia	Jakarta	Eijkman, Central Jakarta	2012	2012-11-22	adult	female	dessicated	LC reared to adult/ASP	6°12'9.25"S	106°50'32.95"E	-6.20257	106.842	present study	190	192	286	286	129	129	188	197	262	262	168	177	166	166	266	266	155	161	149	149	191	191	126	135	174	174
AJM171	Indonesia	Jakarta	Eijkman, Central Jakarta	2012	2012-11-22	adult	female	dessicated	LC reared to adult/ASP	6°12'9.25"S	106°50'32.95"E	-6.20257	106.842	present study	190	190	270	286	123	123	197	197	265	265	180	183	166	166	266	269	155	161	149	149	191	200	126	141	174	177
AJM172	Indonesia	Jakarta	Eijkman, Central Jakarta	2012	2012-11-22	adult	female	dessicated	LC reared to adult/ASP	6°12'9.25"S	106°50'32.95"E	-6.20257	106.842	present study	190	190	272	286	132	135	188	188	262	262	177	186	166	166	269	269	158	161	149	149	200	200	126	138	171	174
AJM174	Indonesia	Jakarta	Eijkman, Central Jakarta	2012	2012-11-22	adult	female	dessicated	LC reared to adult/ASP	6°12'9.25"S	106°50'32.95"E	-6.20257	106.842	present study	190	190	286	286	129	132	182	197	262	262	171	195	175	175	266	266	146	158	149	149	197	197	123	126	174	180
AJM175	Indonesia	Jakarta	Eijkman, Central Jakarta	2012	2012-11-22	adult	female	dessicated	LC reared to adult/ASP	6°12'9.25"S	106°50'32.95"E	-6.20257	106.842	present study	188	190	238	272	132	132	197	197	253	262	171	192	166	166	272	272	146	155	149	149	200	212	126	135	171	174
AJM176	Indonesia	Jakarta	Eijkman, Central Jakarta	2012	2012-11-22	adult	female	dessicated	LC reared to adult/ASP	6°12'9.25"S	106°50'32.95"E	-6.20257	106.842	present study	190	190	272	286	129	135	191	191	262	262	186	195	166	169	266	269	158	158	149	149	200	206	141	141	174	177
AJM177	Indonesia	Jakarta	Bekasi Timur subdistrict, West Java	2012	2012-11-21	adult	female	dessicated	LC reared to adult/ASP	6°14'0.00"S	107° 0'0.00"E	-6.23333	107	present study	190	190	286	286	129	132	194	197	253	253	192	192	172	172	266	266	161	161	149	149	197	197	126	126	171	174
AJM178	Indonesia	Jakarta	Bekasi Timur subdistrict, West Java	2012	2012-11-21	adult	female	dessicated	LC reared to adult/ASP	6°14'0.00"S	107° 0'0.00"E	-6.23333	107	present study	190	190	270	270	129	132	188	188	253	256	183	192	175	181	266	269	152	161	149	149	197	203	138	138	174	177
AJM179	Indonesia	Jakarta	Bekasi Timur subdistrict, West Java	2012	2012-11-21	adult	female	dessicated	LC reared to adult/ASP	6°14'0.00"S	107° 0'0.00"E	-6.23333	107	present study	190	192	272	286	0	0	194	194	0	0	171	186	172	172	0	0	152	152	149	158	191	200	126	135	0	0
AJM180	Indonesia	Jakarta	Bekasi Timur subdistrict, West Java	2012	2012-11-21	adult	female	dessicated	LC reared to adult/ASP	6°14'0.00"S	107° 0'0.00"E	-6.23333	107	present study	190	190	272	286	129	132	194	197	262	265	171	186	172	184	269	272	152	161	155	155	197	197	120	126	174	174
AJM181	Indonesia	Jakarta	Bekasi Timur subdistrict, West Java	2012	2012-11-21	adult	female	dessicated	LC reared to adult/ASP	6°14'0.00"S	107° 0'0.00"E	-6.23333	107	present study	190	190	286	286	132	132	197	197	262	262	171	177	175	175	263	269	155	161	149	155	191	200	126	126	174	174
AJM182	Indonesia	Jakarta	Bekasi Timur subdistrict, West Java	2012	2012-11-21	adult	female	dessicated	LC reared to adult/ASP	6°14'0.00"S	107° 0'0.00"E	-6.23333	107	present study	190	192	270	270	129	129	197	197	259	259	192	195	166	175	269	269	158	167	149	155	182	203	126	126	171	180
AJM183	Indonesia	Jakarta	Bekasi Timur subdistrict, West Java	2012	2012-11-21	adult	female	dessicated	LC reared to adult/ASP	6°14'0.00"S	107° 0'0.00"E	-6.23333	107	present study	190	190	270	286	132	132	182	191	262	271	171	183	169	181	260	266	137	161	155	155	200	200	126	126	174	177
AJM184	Indonesia	Jakarta	Bekasi Timur subdistrict, West Java	2012	2012-11-21	adult	female	dessicated	LC reared to adult/ASP	6°14'0.00"S	107° 0'0.00"E	-6.23333	107	present study	190	190	286	286	132	135	230	230	253	265	171	183	172	184	266	266	158	161	143	149	200	200	123	126	174	183
AJM185	Indonesia	Jakarta	Bekasi Timur subdistrict, West Java	2012	2012-11-21	adult	female	dessicated	LC reared to adult/ASP	6°14'0.00"S	107° 0'0.00"E	-6.23333	107	present study	190	190	0	0	129	129	182	182	259	265	177	186	178	184	263	266	146	155	149	155	191	200	126	126	171	171
AJM186	Indonesia	Jakarta	Bekasi Timur subdistrict, West Java	2012	2012-11-21	adult	female	dessicated	LC reared to adult/ASP	6°14'0.00"S	107° 0'0.00"E	-6.23333	107	present study	190	196	270	270	129	129	194	197	259	262	177	195	175	178	263	266	158	164	155	158	191	206	126	126	171	171
AJM187	Indonesia	Jakarta	Bekasi Timur subdistrict, West Java	2012	2012-11-21	adult	female	dessicated	LC reared to adult/ASP	6°14'0.00"S	107° 0'0.00"E	-6.23333	107	present study	188	188	272	286	126	126	197	197	262	265	171	186	166	166	266	266	161	161	155	155	200	206	123	126	174	174
AJM188	Indonesia	Jakarta	Bekasi Timur subdistrict, West Java	2012	2012-11-21	adult	female	dessicated	LC reared to adult/ASP	6°14'0.00"S	107° 0'0.00"E	-6.23333	107	present study	190	190	272	272	111	111	188	188	259	262	195	195	175	178	263	269	155	158	155	158	200	200	129	135	171	174
AJM189	Indonesia	Jakarta	Bekasi Timur subdistrict, West Java	2012	2012-11-21	adult	female	dessicated	LC reared to adult/ASP	6°14'0.00"S	107° 0'0.00"E	-6.23333	107	present study	190	190	272	272	129	138	176	176	253	253	171	186	175	175	269	272	155	158	146	149	197	206	126	126	174	174
AJM190	Indonesia	Jakarta	Bekasi Timur subdistrict, West Java	2012	2012-11-21	adult	female	dessicated	LC reared to adult/ASP	6°14'0.00"S	107° 0'0.00"E	-6.23333	107	present study	188	190	272	272	0	0	200	200	265	265	171	195	169	181	263	269	149	161	146	149	200	200	126	135	171	174
AJM191	Indonesia	Jakarta	Bekasi Timur subdistrict, West Java	2012	2012-11-21	adult	female	dessicated	LC reared to adult/ASP	6°14'0.00"S	107° 0'0.00"E	-6.23333	107	present study	190	190	272	286	135	141	206	218	262	265	177	192	175	175	269	269	149	161	146	155	200	206	126	126	174	177
AJM192	Indonesia	Jakarta	Bekasi Timur subdistrict, West Java	2012	2012-11-21	adult	female	dessicated	LC reared to adult/ASP	6°14'0.00"S	107° 0'0.00"E	-6.23333	107	present study	190	190	270	286	129	129	188	197	262	262	177	192	0	0	266	269	161	164	149	152	191	200	126	126	174	174
AJM193	Indonesia	Jakarta	Bekasi Timur subdistrict, West Java	2012	2012-11-21	adult	female	dessicated	LC reared to adult/ASP	6°14'0.00"S	107° 0'0.00"E	-6.23333	107	present study	190	190	270	286	126	135	182	182	253	253	168	186	172	172	263	263	155	158	149	155	200	203	126	126	174	174
AJM194	Indonesia	Jakarta	Bekasi Timur subdistrict, West Java	2012	2012-11-21	adult	female	dessicated	LC reared to adult/ASP	6°14'0.00"S	107° 0'0.00"E	-6.23333	107	present study	190	190	286	286	123	132	194	194	253	265	168	171	175	175	263	272	0	0	143	143	182	200	126	126	171	171
AJM195	Indonesia	Jakarta	Bekasi Timur subdistrict, West Java	2012	2012-11-21	adult	female	dessicated	LC reared to adult/ASP	6°14'0.00"S	107° 0'0.00"E	-6.23333	107	present study	190	190	286	286	126	135	197	197	262	265	171	183	175	175	263	266	149	161	143	143	200	200	126	138	174	174
AJM196	Indonesia	Jakarta	Bekasi Timur subdistrict, West Java	2012	2012-11-21	adult	female	dessicated	LC reared to adult/ASP	6°14'0.00"S	107° 0'0.00"E	-6.23333	107	present study	190	190	0	0	129	132	194	200	253	253	174	177	172	172	269	272	146	164	149	149	197	197	126	135	171	174
AJM198	Indonesia	Jakarta	Bekasi Timur subdistrict, West Java	2012	2012-11-21	adult	female	dessicated	LC reared to adult/ASP	6°14'0.00"S	107° 0'0.00"E	-6.23333	107	present study	190	190	286	286	126	126	197	200	259	262	186	192	175	175	263	269	158	161	149	149	200	206	135	138	174	180
AJM199	Indonesia	Jakarta	Bekasi Timur subdistrict, West Java	2012	2012-11-21	adult	female	dessicated	LC reared to adult/ASP	6°14'0.00"S	107° 0'0.00"E	-6.23333	107	present study	190	192	270	286	132	132	188	191	262	262	171	186	166	166	266	266	152	155	155	155	191	194	126	135	174	174
AJM200	Indonesia	Jakarta	Bekasi Timur subdistrict, West Java	2012	2012-11-21	adult	female	dessicated	LC reared to adult/ASP	6°14'0.00"S	107° 0'0.00"E	-6.23333	107	present study	190	190	270	286	129	132	197	197	259	268	168	186	166	166	266	266	137	152	152	155	191	191	126	126	174	177
AJM201	Indonesia	Jakarta	Bekasi Timur subdistrict, West Java	2012	2012-11-21	adult	female	dessicated	LC reared to adult/ASP	6°14'0.00"S	107° 0'0.00"E	-6.23333	107	present study	190	190	272	284	129	129	188	194	253	253	192	195	169	175	266	266	146	158	146	146	197	200	126	132	171	171
AJM242	Indonesia	Jakarta	Eijkman, Central Jakarta	2012	2012-11-22	adult	female	dessicated	LC reared to adult/ASP	6°12'9.25"S	106°50'32.95"E	-6.20257	106.842	present study	190	190	272	272	129	129	191	191	262	265	168	183	178	178	266	266	158	161	149	149	200	200	126	138	174	174
AJM243	Indonesia	Jakarta	Eijkman, Central Jakarta	2012	2012-11-22	adult	female	dessicated	LC reared to adult/ASP	6°12'9.25"S	106°50'32.95"E	-6.20257	106.842	present study	190	190	0	0	132	132	197	197	259	259	180	195	166	166	263	269	155	158	149	149	200	203	126	126	174	177
AJM244	Indonesia	Jakarta	Eijkman, Central Jakarta	2012	2012-11-22	adult	female	dessicated	LC reared to adult/ASP	6°12'9.25"S	106°50'32.95"E	-6.20257	106.842	present study	190	190	286	286	126	129	191	197	262	262	171	171	166	175	257	266	158	158	149	149	191	197	126	126	174	177
AJM245	Indonesia	Jakarta	Eijkman, Central Jakarta	2012	2012-11-22	adult	female	dessicated	LC reared to adult/ASP	6°12'9.25"S	106°50'32.95"E	-6.20257	106.842	present study	190	190	272	286	126	126	191	191	265	265	168	195	166	166	263	263	155	161	149	149	197	200	126	126	174	174
AJM246	Indonesia	Jakarta	Eijkman, Central Jakarta	2012	2012-11-22	adult	female	dessicated	LC reared to adult/ASP	6°12'9.25"S	106°50'32.95"E	-6.20257	106.842	present study	190	190	272	286	126	129	0	0	0	0	168	183	166	166	263	272	155	158	149	149	197	200	132	135	171	174
AJM247	Indonesia	Jakarta	Eijkman, Central Jakarta	2012	2012-11-22	adult	female	dessicated	LC reared to adult/ASP	6°12'9.25"S	106°50'32.95"E	-6.20257	106.842	present study	190	190	272	286	132	132	191	191	262	262	186	186	166	166	263	269	137	161	152	152	200	200	132	135	171	174
AJM248	Indonesia	Jakarta	Eijkman, Central Jakarta	2012	2012-11-22	adult	female	dessicated	LC reared to adult/ASP	6°12'9.25"S	106°50'32.95"E	-6.20257	106.842	present study	190	192	272	272	129	129	188	191	265	268	177	186	166	175	263	266	158	161	143	143	191	191	126	135	174	177
AJM249	Indonesia	Jakarta	Eijkman, Central Jakarta	2012	2012-11-22	adult	female	dessicated	LC reared to adult/ASP	6°12'9.25"S	106°50'32.95"E	-6.20257	106.842	present study	190	190	272	272	111	132	191	194	259	274	177	195	172	175	266	269	158	158	146	149	191	206	126	126	174	174
AJM250	Indonesia	Jakarta	Eijkman, Central Jakarta	2012	2012-11-22	adult	female	dessicated	LC reared to adult/ASP	6°12'9.25"S	106°50'32.95"E	-6.20257	106.842	present study	190	190	272	284	129	129	0	0	253	271	168	171	172	178	266	266	155	158	149	149	191	212	126	135	171	177
AJM251	Indonesia	Jakarta	Eijkman, Central Jakarta	2012	2012-11-22	adult	female	dessicated	LC reared to adult/ASP	6°12'9.25"S	106°50'32.95"E	-6.20257	106.842	present study	190	190	286	286	129	135	194	197	253	271	168	177	178	178	266	269	158	158	149	149	191	206	126	126	174	174
AJM252	Indonesia	Jakarta	Eijkman, Central Jakarta	2012	2012-11-22	adult	female	dessicated	LC reared to adult/ASP	6°12'9.25"S	106°50'32.95"E	-6.20257	106.842	present study	190	190	272	286	111	129	188	191	262	265	177	195	166	166	266	266	155	158	149	149	0	0	126	138	171	174
AJM253	Indonesia	Jakarta	Eijkman, Central Jakarta	2012	2012-11-22	adult	female	dessicated	LC reared to adult/ASP	6°12'9.25"S	106°50'32.95"E	-6.20257	106.842	present study	190	190	272	286	132	132	188	188	262	262	180	186	166	166	263	269	146	173	149	155	200	203	126	138	171	174
AJM254	Indonesia	Jakarta	Eijkman, Central Jakarta	2012	2012-11-22	adult	female	dessicated	LC reared to adult/ASP	6°12'9.25"S	106°50'32.95"E	-6.20257	106.842	present study	190	190	286	286	129	129	191	191	259	265	171	195	175	175	0	0	158	161	146	146	191	206	126	126	171	174
AJM255	Indonesia	Jakarta	Eijkman, Central Jakarta	2012	2012-11-22	adult	female	dessicated	LC reared to adult/ASP	6°12'9.25"S	106°50'32.95"E	-6.20257	106.842	present study	190	190	272	286	132	132	206	206	262	262	171	195	166	175	263	269	158	158	152	155	200	206	126	132	174	177
AJM256	Indonesia	Jakarta	Eijkman, Central Jakarta	2012	2012-11-22	adult	female	dessicated	LC reared to adult/ASP	6°12'9.25"S	106°50'32.95"E	-6.20257	106.842	present study	170	190	272	272	129	129	191	191	265	265	186	195	175	175	263	272	137	155	149	149	200	203	126	135	174	174
AJM257	Indonesia	Jakarta	Eijkman, Central Jakarta	2012	2012-11-22	adult	female	dessicated	LC reared to adult/ASP	6°12'9.25"S	106°50'32.95"E	-6.20257	106.842	present study	190	190	286	286	90	93	0	0	262	277	171	171	175	175	263	272	137	146	149	155	200	212	126	129	174	174
AJM258	Indonesia	Jakarta	Eijkman, Central Jakarta	2012	2012-11-22	adult	female	dessicated	LC reared to adult/ASP	6°12'9.25"S	106°50'32.95"E	-6.20257	106.842	present study	190	190	286	286	132	132	191	191	262	262	0	0	175	175	0	0	146	161	149	149	200	200	126	138	171	174
AJM259	Indonesia	Jakarta	Eijkman, Central Jakarta	2012	2012-11-22	adult	female	dessicated	LC reared to adult/ASP	6°12'9.25"S	106°50'32.95"E	-6.20257	106.842	present study	190	190	286	286	0	0	188	191	262	262	171	177	175	175	263	269	158	161	146	149	191	200	126	135	174	174
AJM260	Indonesia	Jakarta	Eijkman, Central Jakarta	2012	2012-11-22	adult	female	dessicated	LC reared to adult/ASP	6°12'9.25"S	106°50'32.95"E	-6.20257	106.842	present study	190	190	0	0	126	126	188	197	265	268	186	192	175	175	263	263	155	155	149	152	200	203	126	126	174	174
AJM261	Indonesia	Jakarta	Eijkman, Central Jakarta	2012	2012-11-22	adult	female	dessicated	LC reared to adult/ASP	6°12'9.25"S	106°50'32.95"E	-6.20257	106.842	present study	190	190	0	0	129	129	197	197	262	265	186	186	166	175	263	263	155	158	149	149	191	191	126	138	171	174
AJM262	Indonesia	Jakarta	Eijkman, Central Jakarta	2012	2012-11-22	adult	female	dessicated	LC reared to adult/ASP	6°12'9.25"S	106°50'32.95"E	-6.20257	106.842	present study	190	190	286	286	129	129	194	197	262	262	168	177	175	175	0	0	155	161	149	149	191	191	126	126	174	177
AJM263	Indonesia	Jakarta	Eijkman, Central Jakarta	2012	2012-11-22	adult	female	dessicated	LC reared to adult/ASP	6°12'9.25"S	106°50'32.95"E	-6.20257	106.842	present study	190	190	0	0	132	132	188	197	262	265	180	186	175	175	0	0	143	155	152	152	191	203	129	129	171	174
AJM264	Indonesia	Jakarta	Eijkman, Central Jakarta	2012	2012-11-22	adult	female	dessicated	LC reared to adult/ASP	6°12'9.25"S	106°50'32.95"E	-6.20257	106.842	present study	190	190	286	286	129	132	191	194	262	262	168	177	0	0	0	0	158	164	146	155	191	197	126	126	174	180
AJM265	Indonesia	Jakarta	Eijkman, Central Jakarta	2012	2012-11-22	adult	female	dessicated	LC reared to adult/ASP	6°12'9.25"S	106°50'32.95"E	-6.20257	106.842	present study	190	190	272	286	93	93	188	188	265	265	180	183	0	0	0	0	155	161	149	149	191	200	126	126	174	174
AJM266	Indonesia	Jakarta	Eijkman, Central Jakarta	2012	2012-11-22	adult	female	dessicated	LC reared to adult/ASP	6°12'9.25"S	106°50'32.95"E	-6.20257	106.842	present study	190	190	286	286	135	135	191	191	262	262	186	195	175	175	0	0	158	167	149	155	191	191	123	138	171	174
AJM267	Indonesia	Jakarta	Eijkman, Central Jakarta	2012	2012-11-22	adult	female	dessicated	LC reared to adult/ASP	6°12'9.25"S	106°50'32.95"E	-6.20257	106.842	present study	190	190	286	286	126	129	188	188	262	271	171	186	175	175	263	266	137	155	149	155	191	203	126	135	171	174
AJM268	Indonesia	Jakarta	Eijkman, Central Jakarta	2012	2012-11-22	adult	female	dessicated	LC reared to adult/ASP	6°12'9.25"S	106°50'32.95"E	-6.20257	106.842	present study	190	190	286	286	126	126	191	191	268	268	168	195	175	175	263	266	158	161	149	149	197	197	126	132	174	174
AJM269	Indonesia	Jakarta	Eijkman, Central Jakarta	2012	2012-11-22	adult	female	dessicated	LC reared to adult/ASP	6°12'9.25"S	106°50'32.95"E	-6.20257	106.842	present study	190	190	286	286	138	138	185	197	265	265	144	165	166	166	0	0	143	164	149	152	200	212	123	129	171	171
AJM270	Indonesia	Jakarta	Eijkman, Central Jakarta	2012	2012-11-22	adult	female	dessicated	LC reared to adult/ASP	6°12'9.25"S	106°50'32.95"E	-6.20257	106.842	present study	190	190	286	286	126	138	197	197	268	271	168	171	166	166	263	266	158	167	149	152	197	212	123	138	171	177
AJM271	Indonesia	Jakarta	Eijkman, Central Jakarta	2012	2012-11-22	adult	female	dessicated	LC reared to adult/ASP	6°12'9.25"S	106°50'32.95"E	-6.20257	106.842	present study	190	192	286	286	129	129	191	191	265	265	183	195	172	175	0	0	161	164	149	155	191	191	126	135	177	177
AJM272	Indonesia	Jakarta	Cilandak, Jakarta	2012	2012-06-07	adult	female	dessicated	LC reared to adult/ASP	6°17'8.94"S	106°48'0.60"E	-6.28582	106.8	present study	228	228	286	286	138	138	194	194	265	265	171	171	178	178	266	266	158	158	155	155	203	212	126	126	171	174
AJM273	Indonesia	Jakarta	Pondok Indah/Cilandak, Jakarta	2012	2012-05-24	adult	female	dessicated	LC reared to adult/ASP	6°15'56.24"S	106°47'1.74"E	-6.26562	106.784	present study	188	190	272	272	132	132	188	188	259	262	171	183	175	175	266	266	149	158	149	155	191	200	135	135	162	174
AJM274	Indonesia	Jakarta	Pondok Indah/Cilandak, Jakarta	2012	2012-05-24	adult	female	dessicated	LC reared to adult/ASP	6°15'56.24"S	106°47'1.74"E	-6.26562	106.784	present study	190	190	272	286	132	132	191	191	259	268	168	171	175	175	0	0	149	149	155	155	191	200	126	126	171	174
AJM275	Indonesia	Jakarta	Pondok Indah/Cilandak, Jakarta	2012	2012-05-24	adult	female	dessicated	LC reared to adult/ASP	6°15'56.24"S	106°47'1.74"E	-6.26562	106.784	present study	190	190	286	286	126	129	194	197	262	265	168	171	175	178	263	266	146	161	152	155	191	200	126	126	171	174
AJM276	Indonesia	Jakarta	JIS/Pattimura, Jakarta	2012	2012-05-22	adult	female	dessicated	LC reared to adult/ASP	6°17'2.96"S	106°47'21.91"E	-6.28416	106.789	present study	190	190	270	286	129	138	197	197	268	268	168	192	0	0	266	266	158	158	149	149	191	209	126	126	165	171
AJM277	Indonesia	Jakarta	JIS/Pattimura, Jakarta	2012	2012-05-22	adult	female	dessicated	LC reared to adult/ASP	6°17'2.96"S	106°47'21.91"E	-6.28416	106.789	present study	190	190	270	286	129	129	188	197	265	265	186	192	166	166	266	266	143	161	149	149	200	200	102	126	171	174
AJM278	Indonesia	Jakarta	JIS/Pattimura, Jakarta	2012	2012-05-22	adult	female	dessicated	LC reared to adult/ASP	6°17'2.96"S	106°47'21.91"E	-6.28416	106.789	present study	190	190	286	286	0	0	182	191	265	268	177	195	166	181	0	0	155	155	149	149	200	200	126	126	171	174
AJM279	Indonesia	Jakarta	JIS/Pattimura, Jakarta	2012	2012-05-22	adult	female	dessicated	LC reared to adult/ASP	6°17'2.96"S	106°47'21.91"E	-6.28416	106.789	present study	190	190	270	270	129	132	191	191	265	265	168	186	172	181	0	0	146	161	149	149	191	191	126	135	171	174
AJM280	Indonesia	Jakarta	JIS/Pattimura, Jakarta	2012	2012-05-22	adult	female	dessicated	LC reared to adult/ASP	6°17'2.96"S	106°47'21.91"E	-6.28416	106.789	present study	190	190	0	0	129	129	182	182	0	0	0	0	166	166	188	188	152	161	134	149	191	191	126	126	165	177
AJM281	Indonesia	Jakarta	JIS/Pattimura, Jakarta	2012	2012-05-22	adult	female	dessicated	LC reared to adult/ASP	6°17'2.96"S	106°47'21.91"E	-6.28416	106.789	present study	190	190	0	0	138	138	194	197	274	274	171	195	172	175	263	269	140	161	155	155	200	206	126	138	171	174
AJM282	Indonesia	Jakarta	JIS/Pattimura, Jakarta	2012	2012-05-22	adult	female	dessicated	LC reared to adult/ASP	6°17'2.96"S	106°47'21.91"E	-6.28416	106.789	present study	190	190	270	270	138	138	188	197	265	268	159	162	166	175	266	272	155	158	149	149	200	200	126	132	174	174
AJM283	Indonesia	Jakarta	JIS/Pattimura, Jakarta	2012	2012-05-22	adult	female	dessicated	LC reared to adult/ASP	6°17'2.96"S	106°47'21.91"E	-6.28416	106.789	present study	190	190	270	272	132	132	191	191	271	274	171	177	166	175	266	269	155	161	149	149	197	197	126	126	165	174
AJM284	Indonesia	Jakarta	JIS/Pattimura, Jakarta	2012	2012-05-22	adult	female	dessicated	LC reared to adult/ASP	6°17'2.96"S	106°47'21.91"E	-6.28416	106.789	present study	190	192	286	286	135	135	176	176	262	262	168	180	175	175	266	269	149	161	149	149	197	200	126	138	174	177
AJM285	Indonesia	Jakarta	JIS/Pattimura, Jakarta	2012	2012-05-22	adult	female	dessicated	LC reared to adult/ASP	6°17'2.96"S	106°47'21.91"E	-6.28416	106.789	present study	190	190	270	272	0	0	200	200	262	271	171	183	166	175	266	266	155	167	149	149	191	203	126	135	174	174
AJM286	Indonesia	Jakarta	JIS/Pattimura, Jakarta	2012	2012-05-22	adult	female	dessicated	LC reared to adult/ASP	6°17'2.96"S	106°47'21.91"E	-6.28416	106.789	present study	190	192	270	286	126	126	197	197	262	262	168	171	175	178	263	266	158	167	155	155	191	200	126	132	171	177
AJM287	Indonesia	Jakarta	JIS/Pattimura, Jakarta	2012	2012-05-22	adult	female	dessicated	LC reared to adult/ASP	6°17'2.96"S	106°47'21.91"E	-6.28416	106.789	present study	188	190	270	286	132	132	188	188	262	265	186	192	175	175	266	266	140	161	149	155	200	203	102	102	171	180
AJM288	Indonesia	Jakarta	JIS/Pattimura, Jakarta	2012	2012-05-22	adult	female	dessicated	LC reared to adult/ASP	6°17'2.96"S	106°47'21.91"E	-6.28416	106.789	present study	190	190	270	286	132	132	0	0	268	268	171	195	175	175	263	272	158	158	149	155	179	206	126	126	171	171
AJM289	Indonesia	Jakarta	JIS/Pattimura, Jakarta	2012	2012-05-22	adult	female	dessicated	LC reared to adult/ASP	6°17'2.96"S	106°47'21.91"E	-6.28416	106.789	present study	190	190	286	286	129	132	0	0	265	265	186	195	166	181	263	266	158	158	143	155	191	206	126	126	174	177
AJM290	Indonesia	Jakarta	JIS/Pattimura, Jakarta	2012	2012-05-22	adult	female	dessicated	LC reared to adult/ASP	6°17'2.96"S	106°47'21.91"E	-6.28416	106.789	present study	188	190	286	286	132	132	0	0	262	262	159	171	166	175	263	266	155	167	149	149	191	191	126	135	171	174
AJM291	Indonesia	Jakarta	JIS/Pattimura, Jakarta	2012	2012-05-22	adult	female	dessicated	LC reared to adult/ASP	6°17'2.96"S	106°47'21.91"E	-6.28416	106.789	present study	190	190	272	274	138	138	0	0	265	301	171	180	175	175	260	266	161	161	149	155	191	200	126	141	171	174
AJM292	Indonesia	Jakarta	JIS/Pattimura, Jakarta	2012	2012-05-22	adult	female	dessicated	LC reared to adult/ASP	6°17'2.96"S	106°47'21.91"E	-6.28416	106.789	present study	192	192	286	286	129	129	0	0	271	277	168	195	166	166	266	272	149	161	149	155	191	191	126	138	171	174
AJM293	Indonesia	Jakarta	JIS/Pattimura, Jakarta	2012	2012-05-22	adult	female	dessicated	LC reared to adult/ASP	6°17'2.96"S	106°47'21.91"E	-6.28416	106.789	present study	190	190	272	272	129	129	197	200	268	268	168	186	175	175	263	266	152	152	149	149	191	191	126	144	168	171
AJM294	Indonesia	Jakarta	JIS/Pattimura, Jakarta	2012	2012-05-22	adult	female	dessicated	LC reared to adult/ASP	6°17'2.96"S	106°47'21.91"E	-6.28416	106.789	present study	190	190	270	270	126	126	188	191	262	262	186	192	172	175	263	263	158	158	149	155	191	206	126	132	171	177
AJM295	Indonesia	Jakarta	JIS/Pattimura, Jakarta	2012	2012-05-22	adult	female	dessicated	LC reared to adult/ASP	6°17'2.96"S	106°47'21.91"E	-6.28416	106.789	present study	192	192	272	272	129	129	188	197	262	265	171	177	175	175	263	263	140	161	149	149	206	212	126	126	168	171
AJM296	Indonesia	Jakarta	JIS/Pattimura, Jakarta	2012	2012-05-22	adult	female	dessicated	LC reared to adult/ASP	6°17'2.96"S	106°47'21.91"E	-6.28416	106.789	present study	190	190	272	284	96	96	188	194	0	0	156	171	169	175	188	263	152	152	152	152	0	0	0	0	165	171
AJM297	Indonesia	Jakarta	JIS/Pattimura, Jakarta	2012	2012-05-22	adult	female	dessicated	LC reared to adult/ASP	6°17'2.96"S	106°47'21.91"E	-6.28416	106.789	present study	190	190	270	270	129	129	194	194	265	265	192	195	172	175	263	269	149	161	149	155	200	206	126	135	171	174
AJM298	Indonesia	Jakarta	JIS/Pattimura, Jakarta	2012	2012-05-22	adult	female	dessicated	LC reared to adult/ASP	6°17'2.96"S	106°47'21.91"E	-6.28416	106.789	present study	188	188	270	286	129	132	0	0	265	265	171	195	166	166	263	266	158	161	155	155	191	191	126	126	171	174
AJM299	Indonesia	Jakarta	JIS/Pattimura, Jakarta	2012	2012-05-22	adult	female	dessicated	LC reared to adult/ASP	6°17'2.96"S	106°47'21.91"E	-6.28416	106.789	present study	190	190	272	272	129	129	188	188	265	265	186	192	178	181	263	269	155	158	149	149	191	191	132	132	171	174
AJM300	Indonesia	Jakarta	JIS/Pattimura, Jakarta	2012	2012-05-22	adult	female	dessicated	LC reared to adult/ASP	6°17'2.96"S	106°47'21.91"E	-6.28416	106.789	present study	190	190	280	280	129	129	0	0	262	268	183	195	175	175	263	269	158	161	149	155	182	203	126	126	174	174
AJM301	Indonesia	Jakarta	JIS/Pattimura, Jakarta	2012	2012-05-22	adult	female	dessicated	LC reared to adult/ASP	6°17'2.96"S	106°47'21.91"E	-6.28416	106.789	present study	190	190	286	286	129	129	197	203	262	265	171	186	172	175	263	269	158	158	155	155	191	206	126	132	171	174
AJM302	Indonesia	Jakarta	JIS/Pattimura, Jakarta	2012	2012-05-22	adult	female	dessicated	LC reared to adult/ASP	6°17'2.96"S	106°47'21.91"E	-6.28416	106.789	present study	190	190	270	286	129	132	188	188	262	265	171	195	166	166	263	266	140	158	155	155	200	200	135	138	171	186
AJM303	Indonesia	Jakarta	JIS/Pattimura, Jakarta	2012	2012-05-22	adult	female	dessicated	LC reared to adult/ASP	6°17'2.96"S	106°47'21.91"E	-6.28416	106.789	present study	190	192	270	286	135	135	197	197	262	265	171	192	175	175	260	266	140	158	152	152	182	200	132	138	168	171
AJM304	Indonesia	Jakarta	JIS/Pattimura, Jakarta	2012	2012-05-22	adult	female	dessicated	LC reared to adult/ASP	6°17'2.96"S	106°47'21.91"E	-6.28416	106.789	present study	190	190	270	286	132	132	188	197	262	265	171	177	166	166	266	269	140	158	149	149	197	197	126	126	171	174
AJM305	Indonesia	Jakarta	JIS/Pattimura, Jakarta	2012	2012-05-22	adult	female	dessicated	LC reared to adult/ASP	6°17'2.96"S	106°47'21.91"E	-6.28416	106.789	present study	190	190	286	286	129	132	188	188	265	265	186	195	166	181	263	266	158	158	143	155	191	206	126	126	174	177
AJM306	Indonesia	Jakarta	JIS/Pattimura, Jakarta	2012	2012-05-22	adult	female	dessicated	LC reared to adult/ASP	6°17'2.96"S	106°47'21.91"E	-6.28416	106.789	present study	180	184	270	274	129	129	194	197	262	262	168	192	172	172	263	263	158	161	137	149	191	191	126	126	171	171
AJM307	Indonesia	Jakarta	JIS/Pattimura, Jakarta	2012	2012-05-22	adult	female	dessicated	LC reared to adult/ASP	6°17'2.96"S	106°47'21.91"E	-6.28416	106.789	present study	190	192	272	286	126	126	197	200	253	253	195	195	166	166	266	266	158	161	155	155	191	197	126	126	174	177
AJM308	Indonesia	Jakarta	JIS/Pattimura, Jakarta	2012	2012-05-22	adult	female	dessicated	LC reared to adult/ASP	6°17'2.96"S	106°47'21.91"E	-6.28416	106.789	present study	190	190	270	286	129	129	185	194	262	262	186	192	175	175	263	272	158	158	149	149	191	203	126	135	171	171
AJM309	Indonesia	Jakarta	JIS/Pattimura, Jakarta	2012	2012-05-22	adult	female	dessicated	LC reared to adult/ASP	6°17'2.96"S	106°47'21.91"E	-6.28416	106.789	present study	190	190	272	286	129	132	188	194	253	253	171	186	166	166	263	266	152	161	149	155	191	200	126	135	171	171
AJM310	Indonesia	Jakarta	JIS/Pattimura, Jakarta	2012	2012-05-22	adult	female	dessicated	LC reared to adult/ASP	6°17'2.96"S	106°47'21.91"E	-6.28416	106.789	present study	190	190	272	286	129	129	188	194	262	265	171	171	172	175	263	263	158	158	149	149	191	203	126	138	171	174
AJM311	Indonesia	Jakarta	JIS/Pattimura, Jakarta	2012	2012-05-22	adult	female	dessicated	LC reared to adult/ASP	6°17'2.96"S	106°47'21.91"E	-6.28416	106.789	present study	188	188	274	286	132	138	188	197	253	262	171	186	178	178	263	266	149	155	149	149	206	209	126	135	171	174
AJM312	Indonesia	Jakarta	JIS/Pattimura, Jakarta	2012	2012-05-22	adult	female	dessicated	LC reared to adult/ASP	6°17'2.96"S	106°47'21.91"E	-6.28416	106.789	present study	190	190	270	286	129	129	194	194	262	268	186	195	175	175	269	272	158	161	155	155	191	206	126	141	174	177
AJM313	Indonesia	Jakarta	Eijkman, Central Jakarta	2012	2012-11-22	adult	female	dessicated	LC reared to adult/ASP	6°12'9.25"S	106°50'32.95"E	-6.20257	106.842	present study	190	190	274	284	129	129	194	197	271	271	168	177	175	178	266	266	158	161	149	149	191	191	126	138	174	174
AJM314	Indonesia	Jakarta	Eijkman, Central Jakarta	2012	2012-11-22	adult	female	dessicated	LC reared to adult/ASP	6°12'9.25"S	106°50'32.95"E	-6.20257	106.842	present study	190	190	286	286	111	126	194	194	262	262	195	195	166	175	266	266	161	161	149	155	197	206	126	138	174	180
AJM315	Indonesia	Jakarta	Eijkman, Central Jakarta	2012	2012-11-22	adult	female	dessicated	LC reared to adult/ASP	6°12'9.25"S	106°50'32.95"E	-6.20257	106.842	present study	190	190	286	286	132	132	185	200	268	277	171	186	166	175	263	272	158	161	149	149	200	200	135	135	171	177
AJM316	Indonesia	Jakarta	Eijkman, Central Jakarta	2012	2012-11-22	adult	female	dessicated	LC reared to adult/ASP	6°12'9.25"S	106°50'32.95"E	-6.20257	106.842	present study	190	190	286	286	129	138	194	194	262	262	168	171	166	175	266	266	146	161	149	155	0	0	126	138	174	174
AJM317	Indonesia	Jakarta	Eijkman, Central Jakarta	2012	2012-11-22	adult	female	dessicated	LC reared to adult/ASP	6°12'9.25"S	106°50'32.95"E	-6.20257	106.842	present study	190	190	272	272	138	138	188	191	262	268	171	186	166	166	263	266	143	146	146	155	200	212	123	126	171	177
AJM318	Indonesia	Jakarta	Eijkman, Central Jakarta	2012	2012-11-22	adult	female	dessicated	LC reared to adult/ASP	6°12'9.25"S	106°50'32.95"E	-6.20257	106.842	present study	190	190	286	286	129	132	188	191	262	262	168	171	175	175	263	269	158	161	146	149	191	200	126	138	174	174
AJM319	Indonesia	Jakarta	Eijkman, Central Jakarta	2012	2012-11-22	adult	female	dessicated	LC reared to adult/ASP	6°12'9.25"S	106°50'32.95"E	-6.20257	106.842	present study	190	190	0	0	129	129	188	197	265	265	177	195	169	175	266	266	155	164	149	149	191	200	126	135	174	177
AJM320	Indonesia	Jakarta	Eijkman, Central Jakarta	2012	2012-11-22	adult	female	dessicated	LC reared to adult/ASP	6°12'9.25"S	106°50'32.95"E	-6.20257	106.842	present study	190	192	272	274	132	135	200	200	262	262	171	186	166	169	266	269	158	164	149	155	200	200	135	138	174	174
AJM321	Indonesia	Jakarta	Eijkman, Central Jakarta	2012	2012-11-22	adult	female	dessicated	LC reared to adult/ASP	6°12'9.25"S	106°50'32.95"E	-6.20257	106.842	present study	190	190	286	286	0	0	191	194	253	265	171	186	175	175	263	272	158	164	149	149	197	200	126	135	171	177
AJM322	Indonesia	Jakarta	Eijkman, Central Jakarta	2012	2012-11-22	adult	female	dessicated	LC reared to adult/ASP	6°12'9.25"S	106°50'32.95"E	-6.20257	106.842	present study	190	190	272	286	132	132	197	197	262	265	171	195	169	169	266	269	146	161	149	149	200	200	129	135	171	174
AJM323	Indonesia	Jakarta	Eijkman, Central Jakarta	2012	2012-11-22	adult	female	dessicated	LC reared to adult/ASP	6°12'9.25"S	106°50'32.95"E	-6.20257	106.842	present study	190	190	286	286	126	126	194	194	262	271	171	195	169	175	266	272	146	146	149	149	197	212	129	138	174	174
AJM324	Indonesia	Jakarta	Eijkman, Central Jakarta	2012	2012-11-22	adult	female	dessicated	LC reared to adult/ASP	6°12'9.25"S	106°50'32.95"E	-6.20257	106.842	present study	190	190	272	272	132	132	188	200	262	262	186	186	169	169	263	269	140	161	152	152	200	200	132	138	171	174
AJM325	Indonesia	Jakarta	Eijkman, Central Jakarta	2012	2012-11-22	adult	female	dessicated	LC reared to adult/ASP	6°12'9.25"S	106°50'32.95"E	-6.20257	106.842	present study	190	190	270	270	0	0	194	194	262	262	171	186	169	178	263	263	140	155	146	146	200	200	126	126	171	174
AJM326	Indonesia	Jakarta	Eijkman, Central Jakarta	2012	2012-11-22	adult	female	dessicated	LC reared to adult/ASP	6°12'9.25"S	106°50'32.95"E	-6.20257	106.842	present study	190	190	286	286	129	138	188	197	262	262	171	192	166	169	266	266	143	158	146	146	191	212	126	129	171	177
AJM327	Indonesia	Jakarta	Eijkman, Central Jakarta	2012	2012-11-22	adult	female	dessicated	LC reared to adult/ASP	6°12'9.25"S	106°50'32.95"E	-6.20257	106.842	present study	190	190	272	286	129	129	194	194	262	271	192	195	169	172	266	266	155	158	149	149	191	200	126	135	171	174
AJM328	Indonesia	Jakarta	Eijkman, Central Jakarta	2012	2012-11-22	adult	female	dessicated	LC reared to adult/ASP	6°12'9.25"S	106°50'32.95"E	-6.20257	106.842	present study	190	190	272	286	135	138	194	197	265	265	180	183	169	169	266	269	155	161	149	149	191	200	126	126	174	177
AJM329	Indonesia	Jakarta	Eijkman, Central Jakarta	2012	2012-11-22	adult	female	dessicated	LC reared to adult/ASP	6°12'9.25"S	106°50'32.95"E	-6.20257	106.842	present study	190	190	272	274	138	138	188	188	253	271	171	186	166	166	260	263	158	158	146	149	200	212	126	135	171	174
AJM330	Indonesia	Jakarta	Eijkman, Central Jakarta	2012	2012-11-22	adult	female	dessicated	LC reared to adult/ASP	6°12'9.25"S	106°50'32.95"E	-6.20257	106.842	present study	170	190	274	286	132	132	197	200	262	262	168	171	178	178	260	260	140	149	0	0	191	203	135	135	165	174
AJM331	Indonesia	Jakarta	Eijkman, Central Jakarta	2012	2012-11-22	adult	female	dessicated	LC reared to adult/ASP	6°12'9.25"S	106°50'32.95"E	-6.20257	106.842	present study	190	190	272	274	132	132	182	182	262	262	177	186	166	169	263	263	143	155	152	152	191	200	126	138	171	171
AJM332	Indonesia	Jakarta	Eijkman, Central Jakarta	2012	2012-11-22	adult	female	dessicated	LC reared to adult/ASP	6°12'9.25"S	106°50'32.95"E	-6.20257	106.842	present study	190	190	286	286	126	126	191	191	253	262	195	195	175	175	260	260	155	155	149	149	191	203	126	126	174	174
AJM333	Indonesia	Jakarta	Eijkman, Central Jakarta	2012	2012-11-22	adult	female	dessicated	LC reared to adult/ASP	6°12'9.25"S	106°50'32.95"E	-6.20257	106.842	present study	190	190	286	286	126	129	191	191	253	262	183	195	169	169	263	269	158	158	149	149	197	200	126	132	174	177
AJM334	Indonesia	Jakarta	Eijkman, Central Jakarta	2012	2012-11-22	adult	female	dessicated	LC reared to adult/ASP	6°12'9.25"S	106°50'32.95"E	-6.20257	106.842	present study	170	190	272	272	126	129	191	194	265	265	168	171	169	175	260	263	155	158	149	149	197	200	126	126	171	174
AJM335	Indonesia	Jakarta	Eijkman, Central Jakarta	2012	2012-11-22	adult	female	dessicated	LC reared to adult/ASP	6°12'9.25"S	106°50'32.95"E	-6.20257	106.842	present study	190	190	272	286	129	129	197	203	262	262	171	177	166	166	260	260	155	158	149	149	191	200	126	126	174	177
AJM336	Indonesia	Jakarta	Eijkman, Central Jakarta	2012	2012-11-22	adult	female	dessicated	LC reared to adult/ASP	6°12'9.25"S	106°50'32.95"E	-6.20257	106.842	present study	190	190	272	286	0	0	206	209	0	0	171	195	169	178	263	266	0	0	149	149	0	0	126	126	174	174
AJM337	Indonesia	Jakarta	Eijkman, Central Jakarta	2012	2012-11-22	adult	female	dessicated	LC reared to adult/ASP	6°12'9.25"S	106°50'32.95"E	-6.20257	106.842	present study	190	190	0	0	129	129	164	164	262	262	186	186	169	169	0	0	158	164	146	149	191	200	126	138	171	171
AJM338	Indonesia	Jakarta	Eijkman, Central Jakarta	2012	2012-11-22	adult	female	dessicated	LC reared to adult/ASP	6°12'9.25"S	106°50'32.95"E	-6.20257	106.842	present study	190	190	272	272	126	132	188	194	265	268	168	177	178	178	260	263	158	161	149	149	197	200	126	135	0	0
AJM339	Indonesia	Jakarta	Eijkman, Central Jakarta	2012	2012-11-22	adult	female	dessicated	LC reared to adult/ASP	6°12'9.25"S	106°50'32.95"E	-6.20257	106.842	present study	192	192	286	286	129	129	182	188	253	262	168	168	175	175	260	263	158	158	149	155	191	206	126	126	171	174
AJM340	Indonesia	Jakarta	Eijkman, Central Jakarta	2012	2012-11-22	adult	female	dessicated	LC reared to adult/ASP	6°12'9.25"S	106°50'32.95"E	-6.20257	106.842	present study	192	192	286	286	129	129	182	188	253	262	168	177	130	130	260	263	158	158	155	155	191	206	126	129	171	174
AJM341	Indonesia	Jakarta	Eijkman, Central Jakarta	2012	2012-11-22	adult	female	dessicated	LC reared to adult/ASP	6°12'9.25"S	106°50'32.95"E	-6.20257	106.842	present study	190	190	264	286	129	129	191	191	262	265	168	195	130	172	260	263	155	158	149	155	197	197	126	126	165	174
AJM342	Indonesia	Jakarta	Eijkman, Central Jakarta	2012	2012-11-22	adult	female	dessicated	LC reared to adult/ASP	6°12'9.25"S	106°50'32.95"E	-6.20257	106.842	present study	190	190	268	286	132	132	197	197	262	271	171	180	169	178	266	266	140	158	146	149	191	203	126	138	174	174
AJM343	Indonesia	Jakarta	Eijkman, Central Jakarta	2012	2012-11-22	adult	female	dessicated	LC reared to adult/ASP	6°12'9.25"S	106°50'32.95"E	-6.20257	106.842	present study	190	190	276	286	132	132	164	164	259	262	195	195	166	166	260	260	158	173	149	155	200	200	126	138	165	177
AJM344	Indonesia	Jakarta	Eijkman, Central Jakarta	2012	2012-11-22	adult	female	dessicated	LC reared to adult/ASP	6°12'9.25"S	106°50'32.95"E	-6.20257	106.842	present study	190	190	286	286	126	129	188	188	253	262	171	177	169	169	260	269	161	161	149	149	197	200	126	129	171	174
AJM345	Indonesia	Jakarta	Eijkman, Central Jakarta	2012	2012-11-22	adult	female	dessicated	LC reared to adult/ASP	6°12'9.25"S	106°50'32.95"E	-6.20257	106.842	present study	190	190	272	272	129	129	188	197	253	265	168	177	115	166	269	269	155	158	149	149	200	200	126	126	171	171
AJM346	Indonesia	Jakarta	Eijkman, Central Jakarta	2012	2012-11-22	adult	female	dessicated	LC reared to adult/ASP	6°12'9.25"S	106°50'32.95"E	-6.20257	106.842	present study	190	190	286	286	135	144	194	194	262	268	168	186	127	166	260	269	158	161	146	149	194	200	126	126	0	0
AJM347	Indonesia	Jakarta	Eijkman, Central Jakarta	2012	2012-11-22	adult	female	dessicated	LC reared to adult/ASP	6°12'9.25"S	106°50'32.95"E	-6.20257	106.842	present study	190	190	286	286	129	129	191	212	262	262	168	171	166	172	260	266	146	158	149	149	191	200	126	126	165	174
AJM348	Indonesia	Jakarta	Eijkman, Central Jakarta	2012	2012-11-22	adult	female	dessicated	LC reared to adult/ASP	6°12'9.25"S	106°50'32.95"E	-6.20257	106.842	present study	190	190	286	286	129	129	191	191	253	265	183	195	166	172	263	263	161	164	149	149	191	200	126	135	174	174
AJM349	Indonesia	Jakarta	Eijkman, Central Jakarta	2012	2012-11-22	adult	female	dessicated	LC reared to adult/ASP	6°12'9.25"S	106°50'32.95"E	-6.20257	106.842	present study	190	190	286	286	129	135	191	191	265	268	171	186	0	0	260	269	158	161	146	149	197	200	126	126	171	171
AJM350	Indonesia	Jakarta	Eijkman, Central Jakarta	2012	2012-11-22	adult	female	dessicated	LC reared to adult/ASP	6°12'9.25"S	106°50'32.95"E	-6.20257	106.842	present study	190	190	286	286	129	129	197	197	262	262	171	192	169	175	263	269	137	146	149	155	191	212	126	129	174	174
AJM351	Indonesia	Jakarta	Eijkman, Central Jakarta	2012	2012-11-22	adult	female	dessicated	LC reared to adult/ASP	6°12'9.25"S	106°50'32.95"E	-6.20257	106.842	present study	190	190	276	286	132	132	182	197	262	262	180	186	175	178	260	263	137	173	149	149	200	200	126	138	171	174
AJM352	Indonesia	Jakarta	Eijkman, Central Jakarta	2012	2012-11-22	adult	female	dessicated	LC reared to adult/ASP	6°12'9.25"S	106°50'32.95"E	-6.20257	106.842	present study	190	190	286	286	126	126	0	0	262	262	168	171	169	169	260	260	155	158	149	149	197	200	126	135	174	177
AJM353	Indonesia	Jakarta	Eijkman, Central Jakarta	2012	2012-11-22	adult	female	dessicated	LC reared to adult/ASP	6°12'9.25"S	106°50'32.95"E	-6.20257	106.842	present study	0	0	286	286	129	129	0	0	253	262	171	171	169	169	260	269	158	161	149	149	0	0	123	126	171	174
AJM354	Indonesia	Jakarta	Eijkman, Central Jakarta	2012	2012-11-22	adult	female	dessicated	LC reared to adult/ASP	6°12'9.25"S	106°50'32.95"E	-6.20257	106.842	present study	190	190	286	286	135	144	0	0	268	268	168	186	103	172	260	269	158	161	149	149	197	200	126	126	171	177
AJM355	Indonesia	Jakarta	Eijkman, Central Jakarta	2012	2012-11-22	adult	female	dessicated	LC reared to adult/ASP	6°12'9.25"S	106°50'32.95"E	-6.20257	106.842	present study	190	190	286	286	126	126	191	194	253	268	168	195	169	175	260	263	155	161	149	149	200	200	126	132	174	177
AJM356	Indonesia	Jakarta	Eijkman, Central Jakarta	2012	2012-11-22	adult	female	dessicated	LC reared to adult/ASP	6°12'9.25"S	106°50'32.95"E	-6.20257	106.842	present study	0	0	272	274	129	129	164	197	253	253	0	0	166	166	263	263	158	164	149	149	191	206	126	135	171	177
AJM357	Indonesia	Jakarta	Eijkman, Central Jakarta	2012	2012-11-22	adult	female	dessicated	LC reared to adult/ASP	6°12'9.25"S	106°50'32.95"E	-6.20257	106.842	present study	192	192	270	274	108	132	164	164	262	262	0	0	166	166	266	266	137	155	149	149	191	206	126	126	174	177
AJM202	Indonesia	Sumba	Wainyapu	2013	2013-05-01	adult	female	dessicated	LC reared to adult/ASP	9°38'48.30"S	119° 1'40.87"E	-9.64675	119.028	present study	190	190	270	284	129	129	194	194	262	265	174	177	172	187	263	266	158	158	149	155	191	191	126	135	171	174
AJM203	Indonesia	Sumba	Wainyapu	2013	2013-05-01	adult	female	dessicated	LC reared to adult/ASP	9°38'48.30"S	119° 1'40.87"E	-9.64675	119.028	present study	186	188	264	284	0	0	203	203	0	0	183	183	172	187	0	0	149	149	0	0	203	203	126	126	165	174
AJM204	Indonesia	Sumba	Wainyapu	2013	2013-05-01	adult	female	dessicated	LC reared to adult/ASP	9°38'48.30"S	119° 1'40.87"E	-9.64675	119.028	present study	170	190	270	270	129	141	188	188	262	271	177	186	175	175	266	269	155	158	155	155	191	200	129	135	177	180
AJM205	Indonesia	Sumba	Wainyapu	2013	2013-05-01	adult	female	dessicated	LC reared to adult/ASP	9°38'48.30"S	119° 1'40.87"E	-9.64675	119.028	present study	190	196	272	286	129	129	200	200	262	262	168	192	178	178	266	269	137	158	149	149	191	200	126	126	171	177
AJM206	Indonesia	Sumba	Wainyapu	2013	2013-05-01	adult	female	dessicated	LC reared to adult/ASP	9°38'48.30"S	119° 1'40.87"E	-9.64675	119.028	present study	190	190	286	286	0	0	197	203	253	253	177	192	178	178	266	269	155	158	149	149	191	191	126	135	171	171
AJM207	Indonesia	Sumba	Wainyapu	2013	2013-05-01	adult	female	dessicated	LC reared to adult/ASP	9°38'48.30"S	119° 1'40.87"E	-9.64675	119.028	present study	190	190	286	286	126	129	188	188	253	262	168	177	169	169	269	269	158	158	149	149	191	206	126	126	171	180
AJM208	Indonesia	Sumba	Wainyapu	2013	2013-05-01	adult	female	dessicated	LC reared to adult/ASP	9°38'48.30"S	119° 1'40.87"E	-9.64675	119.028	present study	170	190	282	284	111	132	197	197	265	265	192	192	178	178	260	272	158	158	149	149	182	191	135	138	177	177
AJM209	Indonesia	Sumba	Wainyapu	2013	2013-05-01	adult	female	dessicated	LC reared to adult/ASP	9°38'48.30"S	119° 1'40.87"E	-9.64675	119.028	present study	190	190	286	286	132	132	188	197	253	262	177	186	169	169	263	269	158	161	149	149	191	191	126	135	174	174
AJM210	Indonesia	Sumba	Wainyapu	2013	2013-05-01	adult	female	dessicated	LC reared to adult/ASP	9°38'48.30"S	119° 1'40.87"E	-9.64675	119.028	present study	190	190	272	286	132	132	188	188	262	262	192	192	178	178	266	266	155	158	149	149	191	191	126	135	174	174
AJM211	Indonesia	Sumba	Wainyapu	2013	2013-05-01	adult	female	dessicated	LC reared to adult/ASP	9°38'48.30"S	119° 1'40.87"E	-9.64675	119.028	present study	190	190	270	280	132	132	194	197	262	262	168	192	175	175	263	269	155	161	149	149	191	206	126	138	183	183
AJM212	Indonesia	Sumba	Wainyapu	2013	2013-05-01	adult	female	dessicated	LC reared to adult/ASP	9°38'48.30"S	119° 1'40.87"E	-9.64675	119.028	present study	190	190	286	286	132	132	197	200	253	253	177	186	169	169	260	266	158	158	149	149	200	200	135	141	177	177
AJM213	Indonesia	Sumba	Wainyapu	2013	2013-05-01	adult	female	dessicated	LC reared to adult/ASP	9°38'48.30"S	119° 1'40.87"E	-9.64675	119.028	present study	190	190	284	286	132	132	185	194	253	259	186	192	172	172	266	272	155	158	149	149	191	206	126	126	171	177
AJM214	Indonesia	Sumba	Wainyapu	2013	2013-05-01	adult	female	dessicated	LC reared to adult/ASP	9°38'48.30"S	119° 1'40.87"E	-9.64675	119.028	present study	190	196	274	286	135	135	188	194	268	268	177	177	178	178	263	266	146	158	149	149	191	191	126	126	171	174
AJM215	Indonesia	Sumba	Wainyapu	2013	2013-05-01	adult	female	dessicated	LC reared to adult/ASP	9°38'48.30"S	119° 1'40.87"E	-9.64675	119.028	present study	182	190	286	286	111	111	194	200	268	268	174	192	169	178	260	266	134	137	149	149	191	200	126	135	177	177
AJM216	Indonesia	Sumba	Wainyapu	2013	2013-05-01	adult	female	dessicated	LC reared to adult/ASP	9°38'48.30"S	119° 1'40.87"E	-9.64675	119.028	present study	190	190	270	286	132	132	197	197	262	262	186	192	178	178	266	269	158	158	149	149	209	209	135	138	168	177
AJM217	Indonesia	Sumba	Wainyapu	2013	2013-05-01	adult	female	dessicated	LC reared to adult/ASP	9°38'48.30"S	119° 1'40.87"E	-9.64675	119.028	present study	190	196	272	282	123	123	194	194	265	265	186	186	178	178	0	0	134	158	146	149	191	191	126	126	174	186
AJM218	Indonesia	Sumba	Wainyapu	2013	2013-05-01	adult	female	dessicated	LC reared to adult/ASP	9°38'48.30"S	119° 1'40.87"E	-9.64675	119.028	present study	190	196	286	286	129	132	194	197	265	265	192	192	172	172	269	269	155	158	146	149	200	200	129	138	174	177
AJM219	Indonesia	Sumba	Wainyapu	2013	2013-05-01	adult	female	dessicated	LC reared to adult/ASP	9°38'48.30"S	119° 1'40.87"E	-9.64675	119.028	present study	190	190	270	282	129	129	194	194	265	265	186	192	172	172	263	263	158	161	149	149	191	191	129	129	171	177
AJM220	Indonesia	Sumba	Wainyapu	2013	2013-05-01	adult	female	dessicated	LC reared to adult/ASP	9°38'48.30"S	119° 1'40.87"E	-9.64675	119.028	present study	0	0	280	284	132	132	185	200	253	262	186	186	175	175	269	269	149	161	146	146	191	206	132	138	177	177
AJM221	Indonesia	Sumba	Wainyapu	2013	2013-05-01	adult	female	dessicated	LC reared to adult/ASP	9°38'48.30"S	119° 1'40.87"E	-9.64675	119.028	present study	170	190	284	286	129	132	194	194	265	265	171	192	169	169	266	269	158	158	149	149	191	191	129	129	174	186
AJM222	Indonesia	Sumba	Wainyapu	2013	2013-05-01	adult	female	dessicated	LC reared to adult/ASP	9°38'48.30"S	119° 1'40.87"E	-9.64675	119.028	present study	192	192	286	286	129	132	188	191	0	0	168	171	169	169	266	266	158	158	146	149	191	191	129	138	177	183
AJM223	Indonesia	Sumba	Wainyapu	2013	2013-05-01	adult	female	dessicated	LC reared to adult/ASP	9°38'48.30"S	119° 1'40.87"E	-9.64675	119.028	present study	190	190	286	286	111	135	188	191	262	262	168	168	157	157	266	266	155	161	149	149	191	191	129	129	171	177
AJM224	Indonesia	Sumba	Wainyapu	2013	2013-05-01	adult	female	dessicated	LC reared to adult/ASP	9°38'48.30"S	119° 1'40.87"E	-9.64675	119.028	present study	190	196	270	286	111	132	188	197	262	262	168	168	0	0	266	266	155	158	149	149	191	191	138	141	177	177
AJM225	Indonesia	Sumba	Wainyapu	2013	2013-05-01	adult	female	dessicated	LC reared to adult/ASP	9°38'48.30"S	119° 1'40.87"E	-9.64675	119.028	present study	190	192	286	286	111	132	200	200	268	268	171	186	178	178	266	266	158	158	149	149	191	203	129	138	177	177
AJM226	Indonesia	Sumba	Wainyapu	2013	2013-05-01	adult	female	dessicated	LC reared to adult/ASP	9°38'48.30"S	119° 1'40.87"E	-9.64675	119.028	present study	0	0	280	286	111	132	191	194	253	265	168	186	166	175	266	266	155	161	149	149	200	209	129	138	174	174
AJM227	Indonesia	Sumba	Wainyapu	2013	2013-05-01	adult	female	dessicated	LC reared to adult/ASP	9°38'48.30"S	119° 1'40.87"E	-9.64675	119.028	present study	192	192	272	272	0	0	197	197	253	262	186	192	157	175	266	266	158	158	146	146	191	191	129	141	168	174
AJM228	Indonesia	Sumba	Wainyapu	2013	2013-05-01	adult	female	dessicated	LC reared to adult/ASP	9°38'48.30"S	119° 1'40.87"E	-9.64675	119.028	present study	188	188	286	286	129	129	194	194	253	253	171	186	169	172	263	266	149	158	149	149	191	206	138	144	177	183
AJM229	Indonesia	Sumba	Wainyapu	2013	2013-05-01	adult	female	dessicated	LC reared to adult/ASP	9°38'48.30"S	119° 1'40.87"E	-9.64675	119.028	present study	190	190	270	270	111	111	188	200	262	265	183	192	178	178	266	266	155	161	149	155	191	191	129	129	171	177
AJM230	Indonesia	Sumba	Wainyapu	2013	2013-05-01	adult	female	dessicated	LC reared to adult/ASP	9°38'48.30"S	119° 1'40.87"E	-9.64675	119.028	present study	190	190	280	286	111	111	194	194	265	265	168	174	169	172	266	266	158	158	155	155	203	206	129	129	171	177
AJM231	Indonesia	Sumba	Wainyapu	2013	2013-05-01	adult	female	dessicated	LC reared to adult/ASP	9°38'48.30"S	119° 1'40.87"E	-9.64675	119.028	present study	190	196	270	270	129	132	188	197	0	0	192	192	178	178	263	269	155	161	155	155	191	206	129	138	174	174
AJM232	Indonesia	Sumba	Wainyapu	2013	2013-05-01	adult	female	dessicated	LC reared to adult/ASP	9°38'48.30"S	119° 1'40.87"E	-9.64675	119.028	present study	180	190	270	280	126	126	194	194	262	265	177	177	172	175	269	269	158	161	149	149	191	191	138	141	171	174
AJM233	Indonesia	Sumba	Wainyapu	2013	2013-05-01	adult	female	dessicated	LC reared to adult/ASP	9°38'48.30"S	119° 1'40.87"E	-9.64675	119.028	present study	190	190	270	270	126	132	194	197	262	262	171	177	157	178	266	269	158	158	0	0	191	191	129	129	171	177
AJM234	Indonesia	Sumba	Wainyapu	2013	2013-05-01	adult	female	dessicated	LC reared to adult/ASP	9°38'48.30"S	119° 1'40.87"E	-9.64675	119.028	present study	170	190	0	0	132	132	0	0	262	262	168	192	175	187	266	269	158	161	149	149	194	206	129	132	174	186
AJM235	Indonesia	Sumba	Wainyapu	2013	2013-05-01	adult	female	dessicated	LC reared to adult/ASP	9°38'48.30"S	119° 1'40.87"E	-9.64675	119.028	present study	190	190	286	286	111	111	0	0	262	262	174	186	172	178	266	266	158	164	146	146	191	191	126	141	177	186
AJM236	Indonesia	Sumba	Wainyapu	2013	2013-05-01	adult	female	dessicated	LC reared to adult/ASP	9°38'48.30"S	119° 1'40.87"E	-9.64675	119.028	present study	170	190	272	286	111	129	194	194	253	268	186	192	172	172	266	269	158	158	146	149	182	191	126	126	171	171
AJM237	Indonesia	Sumba	Wainyapu	2013	2013-05-01	adult	female	dessicated	LC reared to adult/ASP	9°38'48.30"S	119° 1'40.87"E	-9.64675	119.028	present study	190	190	272	272	0	0	191	194	253	262	177	192	178	178	266	269	155	158	149	149	191	200	126	126	174	177
AJM239	Indonesia	Sumba	Wainyapu	2013	2013-05-01	adult	female	dessicated	LC reared to adult/ASP	9°38'48.30"S	119° 1'40.87"E	-9.64675	119.028	present study	186	190	0	0	0	0	188	194	0	0	156	168	172	175	0	0	152	152	149	149	191	191	123	123	171	171
AJM452	Singapore	Singapore	-	2013	2013-12-01	adult	female	70% EtOH	IC reared to adult	1°21'7.72"N	103°49'11.36"E	1.35214	103.82	present study	188	190	270	270	123	126	0	0	271	271	183	192	172	172	266	266	152	161	0	0	197	200	126	135	171	180
AJM453	Singapore	Singapore	-	2013	2013-12-01	adult	female	70% EtOH	IC reared to adult	1°21'7.72"N	103°49'11.36"E	1.35214	103.82	present study	190	190	270	286	126	129	0	0	268	268	171	186	175	175	266	272	152	158	0	0	200	203	135	138	165	171
AJM454	Singapore	Singapore	-	2013	2013-12-01	adult	female	70% EtOH	IC reared to adult	1°21'7.72"N	103°49'11.36"E	1.35214	103.82	present study	190	190	276	276	132	132	0	0	262	262	171	183	172	172	260	263	152	161	143	149	200	200	135	141	171	177
AJM455	Singapore	Singapore	-	2013	2013-12-01	adult	female	70% EtOH	IC reared to adult	1°21'7.72"N	103°49'11.36"E	1.35214	103.82	present study	190	190	270	270	129	135	0	0	259	259	171	192	175	175	257	269	155	158	152	152	197	200	138	138	159	171
AJM456	Malaysia	Ipoh	Tanah Hitam/Kampung Tersunsun, Malaysia	2013	2013-12-09	adult	female	70% EtOH	IC reared to adult	4°43'34.16"N	101° 8'29.55"E	4.72616	101.142	present study	186	186	278	286	129	132	0	0	253	253	168	177	169	169	263	263	155	158	149	149	194	203	135	135	171	180
AJM457	Malaysia	Ipoh	Tanah Hitam/Kampung Tersunsun, Malaysia	2013	2013-12-09	adult	female	70% EtOH	IC reared to adult	4°43'34.16"N	101° 8'29.55"E	4.72616	101.142	present study	182	186	286	300	129	129	0	0	274	274	177	192	166	166	272	275	149	152	149	149	194	203	135	135	168	174
AJM458	Malaysia	Ipoh	Tanah Hitam/Kampung Tersunsun, Malaysia	2013	2013-12-09	adult	female	70% EtOH	IC reared to adult	4°43'34.16"N	101° 8'29.55"E	4.72616	101.142	present study	190	192	0	0	126	129	0	0	256	256	192	192	175	175	266	269	134	155	149	152	191	212	138	138	165	171
AJM459	Malaysia	Ipoh	Tanah Hitam/Kampung Tersunsun, Malaysia	2013	2013-12-10	adult	female	70% EtOH	IC reared to adult	4°43'34.16"N	101° 8'29.55"E	4.72616	101.142	present study	176	186	270	272	129	132	191	194	256	265	168	177	175	175	263	266	149	149	149	149	197	200	138	138	168	168
AJM460	Malaysia	Ipoh	Tanah Hitam/Kampung Tersunsun, Malaysia	2013	2013-12-10	adult	female	70% EtOH	IC reared to adult	4°43'34.16"N	101° 8'29.55"E	4.72616	101.142	present study	176	190	274	286	126	129	185	188	253	271	168	183	175	175	272	293	149	158	0	0	200	209	135	141	171	174
AJM461	Malaysia	Ipoh	Tanah Hitam/Kampung Tersunsun, Malaysia	2013	2013-12-10	adult	female	70% EtOH	IC reared to adult	4°43'34.16"N	101° 8'29.55"E	4.72616	101.142	present study	190	190	274	274	132	132	191	203	253	253	192	195	175	178	266	266	0	0	140	149	200	200	138	144	165	165
AJM462	Malaysia	Ipoh	Tanah Hitam/Kampung Tersunsun, Malaysia	2013	2013-12-10	adult	female	70% EtOH	IC reared to adult	4°43'34.16"N	101° 8'29.55"E	4.72616	101.142	present study	170	190	0	0	126	129	0	0	253	256	168	171	175	178	263	266	152	152	149	149	194	203	138	138	171	171
AJM463	Malaysia	Ipoh	Tanah Hitam/Kampung Tersunsun, Malaysia	2013	2013-12-10	adult	female	70% EtOH	IC reared to adult	4°43'34.16"N	101° 8'29.55"E	4.72616	101.142	present study	190	194	270	270	129	129	185	191	253	268	171	192	175	175	263	275	149	152	149	149	203	203	129	138	171	180
AJM464	Malaysia	Ipoh	Tanah Hitam/Kampung Tersunsun, Malaysia	2013	2013-12-10	adult	female	70% EtOH	IC reared to adult	4°43'34.16"N	101° 8'29.55"E	4.72616	101.142	present study	190	190	286	286	123	129	188	191	259	265	183	195	175	175	266	269	155	155	149	152	191	206	132	132	168	174
AJM465	Malaysia	Ipoh	Tanah Hitam/Kampung Tersunsun, Malaysia	2013	2013-12-10	adult	female	70% EtOH	IC reared to adult	4°43'34.16"N	101° 8'29.55"E	4.72616	101.142	present study	190	190	286	286	126	132	185	194	268	268	177	192	172	172	263	263	152	161	137	149	200	200	138	138	174	180
AJM466	Malaysia	Ipoh	Tanah Hitam/Kampung Tersunsun, Malaysia	2013	2013-12-13	adult	female	70% EtOH	IC reared to adult	4°43'34.16"N	101° 8'29.55"E	4.72616	101.142	present study	190	190	286	286	132	132	188	191	262	268	168	177	166	166	263	263	0	0	149	149	194	194	135	135	171	180
AJM467	Malaysia	Ipoh	Tanah Hitam/Kampung Tersunsun, Malaysia	2013	2013-12-13	adult	female	70% EtOH	IC reared to adult	4°43'34.16"N	101° 8'29.55"E	4.72616	101.142	present study	180	190	270	270	129	129	197	200	259	277	174	177	178	178	272	272	149	155	149	152	191	197	138	138	171	180
AJM468	Malaysia	Ipoh	Tanah Hitam/Kampung Tersunsun, Malaysia	2013	2013-12-13	adult	female	70% EtOH	IC reared to adult	4°43'34.16"N	101° 8'29.55"E	4.72616	101.142	present study	188	188	274	286	129	129	191	215	262	265	177	192	166	175	263	275	152	155	149	149	203	203	135	138	168	180
AJM469	Malaysia	Ipoh	Tanah Hitam/Kampung Tersunsun, Malaysia	2013	2013-12-13	adult	female	70% EtOH	IC reared to adult	4°43'34.16"N	101° 8'29.55"E	4.72616	101.142	present study	190	192	274	286	129	132	0	0	253	271	186	192	178	178	266	266	152	158	149	152	203	203	132	138	174	174
AJM470	Malaysia	Ipoh	Tanah Hitam/Kampung Tersunsun, Malaysia	2013	2013-12-13	adult	female	70% EtOH	IC reared to adult	4°43'34.16"N	101° 8'29.55"E	4.72616	101.142	present study	178	192	270	270	129	129	200	200	265	271	174	186	175	178	269	269	149	149	149	152	197	197	144	144	165	171
AJM471	Malaysia	Ipoh	Tanah Hitam/Kampung Tersunsun, Malaysia	2013	2013-12-13	adult	female	70% EtOH	IC reared to adult	4°43'34.16"N	101° 8'29.55"E	4.72616	101.142	present study	190	192	270	286	129	129	0	0	259	268	171	177	0	0	263	263	155	158	149	149	200	209	135	135	171	174
AJM472	Malaysia	Ipoh	Tanah Hitam/Kampung Tersunsun, Malaysia	2013	2013-12-13	adult	female	70% EtOH	IC reared to adult	4°43'34.16"N	101° 8'29.55"E	4.72616	101.142	present study	190	190	270	270	129	129	176	191	253	253	183	192	172	172	272	275	152	161	149	149	197	203	129	129	171	171
AJM473	Malaysia	Ipoh	Tanah Hitam/Kampung Tersunsun, Malaysia	2013	2013-12-13	adult	female	70% EtOH	IC reared to adult	4°43'34.16"N	101° 8'29.55"E	4.72616	101.142	present study	188	190	286	286	129	132	185	185	253	259	183	192	166	166	263	266	140	152	137	149	200	206	138	138	171	171
AJM474	Malaysia	Ipoh	Tanah Hitam/Kampung Tersunsun, Malaysia	2013	2013-12-13	adult	female	70% EtOH	IC reared to adult	4°43'34.16"N	101° 8'29.55"E	4.72616	101.142	present study	190	190	270	270	129	129	0	0	253	274	0	0	169	175	263	272	149	149	137	149	194	197	138	138	174	177
AJM475	Malaysia	Ipoh	Tanah Hitam/Kampung Tersunsun, Malaysia	2013	2013-12-14	adult	male	70% EtOH	IC reared to adult	4°43'34.16"N	101° 8'29.55"E	4.72616	101.142	present study	190	194	268	270	123	129	182	200	253	262	171	183	175	175	263	266	149	155	149	149	194	203	129	138	171	171
AJM476	Malaysia	Ipoh	Tanah Hitam/Kampung Tersunsun, Malaysia	2013	2013-12-14	adult	male	70% EtOH	IC reared to adult	4°43'34.16"N	101° 8'29.55"E	4.72616	101.142	present study	190	194	270	276	129	129	182	191	262	277	183	192	175	175	263	263	149	149	149	152	200	203	129	138	171	174
AJM477	Malaysia	Ipoh	Tanah Hitam/Kampung Tersunsun, Malaysia	2013	2013-12-14	adult	male	70% EtOH	IC reared to adult	4°43'34.16"N	101° 8'29.55"E	4.72616	101.142	present study	190	190	270	270	132	132	185	200	262	262	171	192	175	175	263	263	149	158	149	152	200	203	129	138	171	174
AJM478	Malaysia	Ipoh	Tanah Hitam/Kampung Tersunsun, Malaysia	2013	2013-12-14	adult	male	70% EtOH	IC reared to adult	4°43'34.16"N	101° 8'29.55"E	4.72616	101.142	present study	190	190	270	276	123	123	185	191	0	0	171	171	0	0	263	266	149	149	149	149	194	194	129	138	171	171
AJM479	Malaysia	Ipoh	Tanah Hitam/Kampung Tersunsun, Malaysia	2013	2013-12-14	adult	female	70% EtOH	IC reared to adult	4°43'34.16"N	101° 8'29.55"E	4.72616	101.142	present study	190	190	286	286	126	126	182	188	262	265	171	192	172	172	263	272	143	143	149	149	194	197	135	138	159	165
AJM480	Malaysia	Ipoh	Tanah Hitam/Kampung Tersunsun, Malaysia	2013	2013-12-14	adult	female	70% EtOH	IC reared to adult	4°43'34.16"N	101° 8'29.55"E	4.72616	101.142	present study	190	190	286	286	0	0	191	191	262	265	183	186	172	172	269	272	143	167	149	149	197	197	135	138	159	165
AJM481	Malaysia	Ipoh	Tanah Hitam/Kampung Tersunsun, Malaysia	2013	2013-12-14	adult	female	70% EtOH	IC reared to adult	4°43'34.16"N	101° 8'29.55"E	4.72616	101.142	present study	190	190	286	286	126	126	188	191	262	274	183	192	172	175	263	266	143	155	149	149	194	197	138	144	165	171
AJM482	Malaysia	Ipoh	Tanah Hitam/Kampung Tersunsun, Malaysia	2013	2013-12-14	adult	female	70% EtOH	IC reared to adult	4°43'34.16"N	101° 8'29.55"E	4.72616	101.142	present study	190	190	286	286	126	126	188	191	262	265	183	192	175	175	263	266	143	155	149	149	194	197	135	138	165	171
AJM483	Malaysia	Ipoh	Tambun, fishing pond area, 25km from Tanah Itam	2013	2013-12-15	pupa	-	70% EtOH	IC	4°36'48.99"N	101° 8'41.10"E	4.61361	101.145	present study	190	190	270	270	129	129	185	200	265	268	171	177	166	172	263	263	149	152	152	155	203	203	0	0	171	171
AJM484	Malaysia	Ipoh	Tambun, fishing pond area, 25km from Tanah Itam	2013	2013-12-15	pupa	-	70% EtOH	IC	4°36'48.99"N	101° 8'41.10"E	4.61361	101.145	present study	190	190	284	284	129	129	197	200	247	268	171	177	175	175	263	263	0	0	146	152	203	203	138	138	171	171
AJM485	Malaysia	Ipoh	Tambun, fishing pond area, 25km from Tanah Itam	2013	2013-12-15	pupa	-	70% EtOH	IC	4°36'48.99"N	101° 8'41.10"E	4.61361	101.145	present study	190	190	272	284	126	126	191	191	0	0	168	183	172	172	266	269	149	152	137	137	200	200	135	138	171	174
AJM486	Malaysia	Ipoh	Tambun, fishing pond area, 25km from Tanah Itam	2013	2013-12-15	pupa	-	70% EtOH	IC	4°36'48.99"N	101° 8'41.10"E	4.61361	101.145	present study	192	192	284	284	129	135	182	182	253	262	168	177	175	175	263	269	140	149	149	155	194	200	135	138	165	174
AJM487	Malaysia	Ipoh	Tambun, fishing pond area, 25km from Tanah Itam	2013	2013-12-15	pupa	-	70% EtOH	IC	4°36'48.99"N	101° 8'41.10"E	4.61361	101.145	present study	190	192	284	284	129	135	191	197	253	259	171	177	172	172	266	269	143	155	146	149	188	191	138	138	177	180
AJM488	Malaysia	Ipoh	Tambun, fishing pond area, 25km from Tanah Itam	2013	2013-12-15	pupa	-	70% EtOH	IC	4°36'48.99"N	101° 8'41.10"E	4.61361	101.145	present study	190	190	284	288	135	135	188	191	259	265	171	186	178	178	269	269	140	155	149	152	194	200	135	138	156	180
AJM489	Malaysia	Ipoh	Tambun, fishing pond area, 25km from Tanah Itam	2013	2013-12-15	pupa	-	70% EtOH	IC	4°36'48.99"N	101° 8'41.10"E	4.61361	101.145	present study	190	190	270	290	129	129	188	200	253	268	168	195	0	0	263	269	143	155	149	152	200	215	129	132	156	171
AJM490	Malaysia	Ipoh	Tambun, fishing pond area, 25km from Tanah Itam	2013	2013-12-15	pupa	-	70% EtOH	IC	4°36'48.99"N	101° 8'41.10"E	4.61361	101.145	present study	190	190	286	286	129	135	176	182	259	271	171	177	178	178	263	263	140	149	149	155	194	194	138	138	165	174
AJM491	Malaysia	Ipoh	Tambun, fishing pond area, 25km from Tanah Itam	2013	2013-12-15	pupa	-	70% EtOH	IC	4°36'48.99"N	101° 8'41.10"E	4.61361	101.145	present study	190	190	270	286	129	129	191	191	271	271	171	177	178	178	260	269	155	158	143	149	200	200	138	141	171	171
AJM492	Malaysia	Ipoh	Tambun, fishing pond area, 25km from Tanah Itam	2013	2013-12-15	pupa	-	70% EtOH	IC	4°36'48.99"N	101° 8'41.10"E	4.61361	101.145	present study	0	0	270	290	108	129	197	197	253	268	192	192	0	0	263	278	140	155	152	152	203	206	129	132	156	174
AJM493	Malaysia	Ipoh	Tambun, fishing pond area, 25km from Tanah Itam	2013	2013-12-15	pupa	-	70% EtOH	IC	4°36'48.99"N	101° 8'41.10"E	4.61361	101.145	present study	192	198	270	270	129	129	200	200	0	0	171	171	172	172	263	269	149	158	0	0	194	194	135	135	174	174
AJM494	Malaysia	Ipoh	Cameron highlands, farming area	2013	2013-12-17	larva	-	70% EtOH	IC	4°36'48.99"N	101° 8'41.10"E	4.61361	101.145	present study	188	190	266	286	129	132	191	197	262	265	168	171	175	178	269	269	152	158	152	155	197	203	138	138	171	171
AJM504	Malaysia	Ipoh	Tambun, fishing pond area, 25km from Tanah Itam	2013	2013-12-15	larva	-	70% EtOH	IC	4°36'48.99"N	101° 8'41.10"E	4.61361	101.145	present study	190	190	270	272	126	129	191	191	259	268	171	183	175	175	263	269	149	152	149	149	200	209	135	138	147	171
AJM505	Malaysia	Ipoh	Tambun, fishing pond area, 25km from Tanah Itam	2013	2013-12-15	larva	-	70% EtOH	IC	4°36'48.99"N	101° 8'41.10"E	4.61361	101.145	present study	190	196	270	272	129	129	176	188	259	259	171	171	0	0	263	269	149	155	149	158	194	194	135	138	171	174
AJM506	Malaysia	Ipoh	Tambun, fishing pond area, 25km from Tanah Itam	2013	2013-12-15	larva	-	70% EtOH	IC	4°36'48.99"N	101° 8'41.10"E	4.61361	101.145	present study	190	190	290	290	108	129	188	200	0	0	168	195	178	178	269	269	140	155	152	152	200	200	132	132	156	171
AJM507	Malaysia	Ipoh	Tambun, fishing pond area, 25km from Tanah Itam	2013	2013-12-15	larva	-	70% EtOH	IC	4°36'48.99"N	101° 8'41.10"E	4.61361	101.145	present study	190	190	286	286	0	0	191	191	259	268	168	171	166	166	245	266	149	152	146	149	200	206	135	138	147	171
AJM508	Malaysia	Ipoh	Tambun, fishing pond area, 25km from Tanah Itam	2013	2013-12-15	larva	-	70% EtOH	IC	4°36'48.99"N	101° 8'41.10"E	4.61361	101.145	present study	190	190	286	286	0	0	176	182	253	259	171	177	172	172	260	263	143	149	0	0	194	194	138	138	171	174
AJM510	Malaysia	Ipoh	Tambun, fishing pond area, 25km from Tanah Itam	2013	2013-12-15	larva	-	70% EtOH	IC	4°36'48.99"N	101° 8'41.10"E	4.61361	101.145	present study	190	190	286	286	126	129	191	191	268	271	168	183	175	175	263	269	0	0	137	137	200	209	138	141	171	174
AJM511	Malaysia	Ipoh	Tambun, fishing pond area, 25km from Tanah Itam	2013	2013-12-15	larva	-	70% EtOH	IC	4°36'48.99"N	101° 8'41.10"E	4.61361	101.145	present study	190	190	270	270	129	129	188	203	277	277	0	0	175	178	263	266	149	155	149	149	194	194	135	135	171	174
AJM512	Malaysia	Ipoh	Tambun, fishing pond area, 25km from Tanah Itam	2013	2013-12-15	larva	-	70% EtOH	IC	4°36'48.99"N	101° 8'41.10"E	4.61361	101.145	present study	190	190	286	286	129	129	191	191	277	277	171	177	175	175	260	263	155	155	149	155	200	200	135	138	171	171
AJM513	Malaysia	Ipoh	Tambun, fishing pond area, 25km from Tanah Itam	2013	2013-12-15	larva	-	70% EtOH	IC	4°36'48.99"N	101° 8'41.10"E	4.61361	101.145	present study	190	190	270	286	129	129	191	191	277	277	171	177	178	178	269	269	155	155	143	149	200	200	135	138	171	171
AJM495	Malaysia	Kota Baru	Temangan, Kelantan (state) in Kota Baru	2013	2013-12-30	adult	female	70% EtOH	IC reared to adult	5°44'25.75"N	102°12'48.65"E	5.74049	102.214	present study	190	190	286	286	129	129	191	200	253	265	174	192	169	172	263	266	149	149	149	155	194	197	135	138	171	171
AJM496	Malaysia	Kota Baru	Temangan, Kelantan (state) in Kota Baru	2013	2013-12-30	adult	female	70% EtOH	IC reared to adult	5°44'25.75"N	102°12'48.65"E	5.74049	102.214	present study	190	190	274	286	132	132	191	191	268	268	168	168	175	175	260	269	149	155	137	152	197	200	138	138	174	177
AJM497	Malaysia	Kota Baru	Temangan, Kelantan (state) in Kota Baru	2013	2013-12-30	adult	female	70% EtOH	IC reared to adult	5°44'25.75"N	102°12'48.65"E	5.74049	102.214	present study	190	190	274	276	129	129	0	0	262	274	168	192	175	175	266	266	149	155	149	158	194	200	138	138	165	174
AJM498	Malaysia	Kota Baru	Temangan, Kelantan (state) in Kota Baru	2013	2013-12-30	adult	female	70% EtOH	IC reared to adult	5°44'25.75"N	102°12'48.65"E	5.74049	102.214	present study	192	192	270	270	132	132	185	185	256	262	168	192	175	175	263	266	149	155	152	152	200	206	132	135	165	171
AJM499	Malaysia	Kota Baru	Temangan, Kelantan (state) in Kota Baru	2013	2013-12-30	adult	female	70% EtOH	IC reared to adult	5°44'25.75"N	102°12'48.65"E	5.74049	102.214	present study	194	196	270	270	129	129	182	200	259	262	186	186	175	175	263	269	149	152	137	149	197	200	135	141	171	174
AJM502	Malaysia	Kota Baru	Temangan, Kelantan (state) in Kota Baru	2013	2013-12-30	adult	male	70% EtOH	IC reared to adult	5°44'25.75"N	102°12'48.65"E	5.74049	102.214	present study	190	192	270	286	129	129	197	200	253	253	0	0	175	175	263	269	155	158	0	0	197	197	135	138	171	174
AJM503	Malaysia	Kota Baru	Temangan, Kelantan (state) in Kota Baru	2013	2013-12-30	adult	male	70% EtOH	IC reared to adult	5°44'25.75"N	102°12'48.65"E	5.74049	102.214	present study	190	190	270	280	129	132	185	209	247	262	183	183	178	178	263	266	149	158	152	152	194	197	138	138	171	174
albKLIA1	Malaysia	Kuala Lumpur	Downtown KLIA	2015	2015-08-20	larva	-	70% EtOH	IC	2°46'09.5"N	101°41'48.1"E	2.76931	101.697	present study	190	190	272	286	132	132	191	203	253	262	186	195	175	178	266	266	140	152	155	158	191	209	135	138	171	174
albKLIA2	Malaysia	Kuala Lumpur	Downtown KLIA	2015	2015-08-20	larva	-	70% EtOH	IC	2°46'09.5"N	101°41'48.1"E	2.76931	101.697	present study	190	190	286	286	129	129	182	182	262	271	150	150	181	181	266	272	149	149	155	155	191	206	144	144	180	180
albKLIA3	Malaysia	Kuala Lumpur	Downtown KLIA	2015	2015-08-20	larva	-	70% EtOH	IC	2°46'09.5"N	101°41'48.1"E	2.76931	101.697	present study	192	192	286	286	126	129	182	182	259	265	192	192	175	178	263	263	146	152	149	155	173	203	126	135	174	174
albKLIA4	Malaysia	Kuala Lumpur	Batu Caves	2015	2015-08-20	larva	-	70% EtOH	IC	3°13'54.4"N	101°41'27.8"E	3.23178	101.691	present study	190	190	272	284	129	132	176	176	262	262	168	183	175	175	266	269	146	152	149	149	197	203	126	135	174	180
albKLIA5	Malaysia	Kuala Lumpur	Batu Caves	2015	2015-08-20	larva	-	70% EtOH	IC	3°13'54.4"N	101°41'27.8"E	3.23178	101.691	present study	184	184	274	274	129	129	0	0	259	265	195	195	175	175	263	269	149	149	149	149	191	197	135	138	180	180
albKLIA6	Malaysia	Kuala Lumpur	Batu Caves	2015	2015-08-20	larva	-	70% EtOH	IC	3°13'54.4"N	101°41'27.8"E	3.23178	101.691	present study	192	192	274	288	132	132	176	176	253	271	168	186	175	175	266	266	158	164	152	152	191	191	126	126	177	177
albKLIA7	Malaysia	Kuala Lumpur	Batu Caves	2015	2015-08-20	larva	-	70% EtOH	IC	3°13'54.4"N	101°41'27.8"E	3.23178	101.691	present study	190	190	272	276	126	129	182	194	259	271	183	183	178	178	263	263	152	164	125	143	203	206	126	126	174	180
albKLIA8	Malaysia	Kuala Lumpur	Batu Caves	2015	2015-08-20	larva	-	70% EtOH	IC	3°13'54.4"N	101°41'27.8"E	3.23178	101.691	present study	188	190	272	272	126	129	185	185	0	0	0	0	172	175	260	272	0	0	131	131	191	197	0	0	171	180
albKLIA9	Malaysia	Kuala Lumpur	Batu Caves	2015	2015-08-20	larva	-	70% EtOH	IC	3°13'54.4"N	101°41'27.8"E	3.23178	101.691	present study	0	0	272	272	129	129	182	197	268	268	168	186	166	175	260	266	155	158	152	152	191	191	135	135	177	177
albKLIA10	Malaysia	Kuala Lumpur	Batu Caves	2015	2015-08-20	larva	-	70% EtOH	IC	3°13'54.4"N	101°41'27.8"E	3.23178	101.691	present study	190	190	270	270	123	123	0	0	265	268	174	183	172	178	269	269	149	152	155	155	194	203	135	138	165	174
albKLIA11	Malaysia	Kuala Lumpur	Batu Caves	2015	2015-08-20	larva	-	70% EtOH	IC	3°13'54.4"N	101°41'27.8"E	3.23178	101.691	present study	190	190	286	286	129	129	197	197	256	256	168	183	178	178	263	263	140	161	149	149	200	203	132	132	165	180
albKLIA12	Malaysia	Kuala Lumpur	Batu Caves	2015	2015-08-20	larva	-	70% EtOH	IC	3°13'54.4"N	101°41'27.8"E	3.23178	101.691	present study	0	0	284	284	129	129	173	194	271	271	177	177	175	175	263	263	158	164	152	155	203	203	126	135	171	174
albKLIA13	Malaysia	Kuala Lumpur	Batu Caves	2015	2015-08-20	larva	-	70% EtOH	IC	3°13'54.4"N	101°41'27.8"E	3.23178	101.691	present study	190	190	272	272	132	132	179	182	253	262	171	177	175	175	263	272	146	158	149	149	191	203	126	126	171	174
albKLIA14	Malaysia	Kuala Lumpur	Batu Caves	2015	2015-08-20	larva	-	70% EtOH	IC	3°13'54.4"N	101°41'27.8"E	3.23178	101.691	present study	192	192	270	284	132	132	0	0	253	268	168	186	166	175	260	266	158	164	152	155	191	191	135	138	177	177
albKLIA15	Malaysia	Kuala Lumpur	Batu Caves	2015	2015-08-20	larva	-	70% EtOH	IC	3°13'54.4"N	101°41'27.8"E	3.23178	101.691	present study	190	190	286	286	129	129	176	191	253	265	186	192	175	175	263	263	152	158	149	149	194	200	135	135	165	168
albKLIA16	Malaysia	Kuala Lumpur	Batu Caves	2015	2015-08-20	larva	-	70% EtOH	IC	3°13'54.4"N	101°41'27.8"E	3.23178	101.691	present study	190	190	272	272	129	129	188	188	253	262	168	168	0	0	263	272	158	161	149	149	197	197	126	135	171	180
albKLIA17	Malaysia	Kuala Lumpur	Downtown KLIA	2015	2015-08-20	larva	-	70% EtOH	IC	2°46'07.2"N	101°41'46.6"E	2.76867	101.696	present study	0	0	274	286	126	126	176	176	256	262	192	192	175	175	263	275	152	152	0	0	203	203	129	132	174	174
albKLIA18	Malaysia	Kuala Lumpur	Downtown KLIA	2015	2015-08-20	larva	-	70% EtOH	IC	2°46'07.2"N	101°41'46.6"E	2.76867	101.696	present study	178	190	274	274	126	126	182	191	259	262	186	186	178	178	260	269	149	149	155	155	200	200	132	135	171	171
albKLIA19	Malaysia	Kuala Lumpur	Batu Caves	2015	2015-08-20	larva	-	70% EtOH	IC	3°13'56.2"N	101°41'27.1"E	3.23228	101.691	present study	190	192	270	270	129	129	167	188	262	262	192	192	169	169	263	263	152	161	149	155	197	200	132	132	171	174
albKLIA20	Malaysia	Kuala Lumpur	Batu Caves	2015	2015-08-20	larva	-	70% EtOH	IC	3°13'56.2"N	101°41'27.1"E	3.23228	101.691	present study	180	190	278	278	129	129	182	194	250	253	192	192	178	178	260	272	158	161	140	158	203	203	126	135	165	174
albKLIA21	Malaysia	Kuala Lumpur	Batu Caves	2015	2015-08-20	larva	-	70% EtOH	IC	3°13'56.2"N	101°41'27.1"E	3.23228	101.691	present study	190	190	270	286	129	129	182	182	259	259	171	171	181	181	263	269	149	161	152	152	191	197	126	132	171	171
albKLIA22	Malaysia	Kuala Lumpur	Batu Caves	2015	2015-08-20	larva	-	70% EtOH	IC	3°13'56.2"N	101°41'27.1"E	3.23228	101.691	present study	190	190	270	270	129	129	182	182	259	262	171	186	181	181	263	263	152	161	152	155	191	191	126	132	171	174
albKLIA23	Malaysia	Kuala Lumpur	Batu Caves	2015	2015-08-20	larva	-	70% EtOH	IC	3°13'56.2"N	101°41'27.1"E	3.23228	101.691	present study	192	192	270	270	129	129	188	188	259	259	171	171	169	169	263	269	152	161	149	155	191	197	126	135	171	174
albKLIA24	Malaysia	Kuala Lumpur	Batu Caves	2015	2015-08-20	larva	-	70% EtOH	IC	3°13'56.2"N	101°41'27.1"E	3.23228	101.691	present study	190	190	280	280	129	132	173	194	253	262	192	192	178	178	0	0	152	158	149	149	197	203	126	135	171	174
albKLIA25	Malaysia	Kuala Lumpur	Batu Caves	2015	2015-08-20	larva	-	70% EtOH	IC	3°13'56.2"N	101°41'27.1"E	3.23228	101.691	present study	190	190	0	0	129	129	191	200	253	253	183	186	169	175	260	269	149	149	149	149	191	203	138	138	180	180
albKLIA26	Malaysia	Kuala Lumpur	Batu Caves	2015	2015-08-20	larva	-	70% EtOH	IC	3°13'56.2"N	101°41'27.1"E	3.23228	101.691	present study	190	190	276	276	126	126	188	197	265	265	186	195	175	175	0	0	149	155	125	149	194	200	135	135	171	171
albKLIA27	Malaysia	Kuala Lumpur	Batu Caves	2015	2015-08-20	larva	-	70% EtOH	IC	3°13'56.2"N	101°41'27.1"E	3.23228	101.691	present study	190	192	276	286	129	129	191	200	253	259	183	186	166	169	260	260	152	152	149	158	191	203	138	138	171	171
albKLIA28	Malaysia	Kuala Lumpur	Batu Caves	2015	2015-08-20	larva	-	70% EtOH	IC	3°13'56.2"N	101°41'27.1"E	3.23228	101.691	present study	190	192	276	286	129	129	191	200	253	253	183	186	166	166	260	260	152	152	149	158	191	203	138	138	171	171
albKLIA29	Malaysia	Kuala Lumpur	Downtown KLIA	2015	2015-08-20	larva	-	70% EtOH	IC	3°13'56.2"N	101°41'27.1"E	3.23228	101.691	present study	190	192	272	286	129	129	167	167	253	253	183	186	166	166	260	260	149	152	149	158	191	203	135	135	171	171
albKLIA30	Malaysia	Kuala Lumpur	Downtown KLIA	2015	2015-08-20	larva	-	70% EtOH	IC	2°46'07.0"N	101°41'46.8"E	2.76861	101.696	present study	190	190	270	270	129	129	182	188	265	268	174	192	175	175	263	263	149	152	155	155	194	203	135	138	165	174
albKLIA31	Malaysia	Kuala Lumpur	Downtown KLIA	2015	2015-08-20	larva	-	70% EtOH	IC	2°46'07.0"N	101°41'46.8"E	2.76861	101.696	present study	190	190	276	276	132	135	197	197	262	268	168	183	166	175	260	266	155	155	146	146	203	203	135	135	156	156
albKLIA32	Malaysia	Kuala Lumpur	Downtown KLIA	2015	2015-08-20	larva	-	70% EtOH	IC	2°46'07.0"N	101°41'46.8"E	2.76861	101.696	present study	188	188	266	274	129	132	170	170	265	265	0	0	166	175	260	263	155	158	152	152	173	197	135	138	174	198
5G_albA001	Malaysia	Kuala Lumpur	Masjid Sultan Abd Samad (KLIA)	2015	2015-08-20	larva	-	70% EtOH	IC	2°47'15.5"N	101°40'35.8"E	2.78764	101.677	present study	190	192	272	272	126	126	194	194	262	262	147	147	175	178	257	260	149	152	149	149	191	203	126	126	165	171
5H_albA001	Malaysia	Kuala Lumpur	Masjid Sultan Abd Samad (KLIA)	2015	2015-08-20	larva	-	70% EtOH	IC	2°47'15.5"N	101°40'35.8"E	2.78764	101.677	present study	178	190	298	298	96	96	182	188	262	262	147	147	166	172	257	260	152	152	0	0	191	200	135	135	165	165
9B_albA010	Malaysia	Kuala Lumpur	Taman Vista Bestari	2015	2015-08-20	larva	-	70% EtOH	IC	2°47'14.3"N	101°42'28.7"E	2.78731	101.708	present study	190	192	272	272	129	132	0	0	259	268	0	0	178	178	0	0	140	140	149	149	197	197	126	126	177	180
9D_albA010	Malaysia	Kuala Lumpur	Taman Vista Bestari	2015	2015-08-20	larva	-	70% EtOH	IC	2°47'14.3"N	101°42'28.7"E	2.78731	101.708	present study	190	192	274	274	129	129	176	176	268	271	171	183	166	166	263	272	140	158	149	149	200	206	129	129	174	180
9E_albA011	Malaysia	Kuala Lumpur	Kg Labu Lanjut	2015	2015-08-20	larva	-	70% EtOH	IC	2°47'44.2"N	101°43'14.2"E	2.79561	101.721	present study	190	192	272	272	129	129	0	0	265	271	171	192	166	190	263	263	149	161	149	149	203	203	126	126	171	174
9F_albA011	Malaysia	Kuala Lumpur	Kg Labu Lanjut	2015	2015-08-20	larva	-	70% EtOH	IC	2°47'44.2"N	101°43'14.2"E	2.79561	101.721	present study	190	190	272	280	126	126	191	191	253	259	159	171	181	190	263	266	152	155	149	152	194	194	126	126	171	171
9G_albA011	Malaysia	Kuala Lumpur	Kg Labu Lanjut	2015	2015-08-20	larva	-	70% EtOH	IC	2°47'44.2"N	101°43'14.2"E	2.79561	101.721	present study	190	190	270	270	126	132	197	197	253	274	165	168	190	190	263	266	149	161	149	149	200	200	123	123	171	171
9H_albA011	Malaysia	Kuala Lumpur	Kg Labu Lanjut	2015	2015-08-20	larva	-	70% EtOH	IC	2°47'44.2"N	101°43'14.2"E	2.79561	101.721	present study	190	190	272	286	126	126	191	191	253	259	159	183	190	190	272	284	149	152	137	149	0	0	126	141	165	180
10A_albA011	Malaysia	Kuala Lumpur	Kg Labu Lanjut	2015	2015-08-20	larva	-	70% EtOH	IC	2°47'44.2"N	101°43'14.2"E	2.79561	101.721	present study	190	190	272	272	129	129	179	191	268	271	0	0	178	178	269	269	161	161	149	152	188	197	126	126	174	177
10B_albA011	Malaysia	Kuala Lumpur	Kg Labu Lanjut	2015	2015-08-20	larva	-	70% EtOH	IC	2°47'44.2"N	101°43'14.2"E	2.79561	101.721	present study	190	190	272	272	129	129	185	185	253	262	171	186	175	178	263	263	149	158	149	149	200	200	126	126	174	180
10C_albA011	Malaysia	Kuala Lumpur	Kg Labu Lanjut	2015	2015-08-20	larva	-	70% EtOH	IC	2°47'44.2"N	101°43'14.2"E	2.79561	101.721	present study	190	190	272	286	129	129	176	191	265	271	168	171	175	175	263	275	0	0	152	152	188	197	126	141	0	0
10D_albA011	Malaysia	Kuala Lumpur	Kg Labu Lanjut	2015	2015-08-20	larva	-	70% EtOH	IC	2°47'44.2"N	101°43'14.2"E	2.79561	101.721	present study	190	190	274	274	126	126	197	197	256	259	183	183	166	175	263	263	155	158	152	152	200	203	129	129	171	174
10E_albA012	Malaysia	Kuala Lumpur	Kg Labu Lanjut	2015	2015-08-20	larva	-	70% EtOH	IC	2°47'45.5"N	101°43'14.0"E	2.79597	101.721	present study	190	190	286	286	126	129	179	188	262	268	186	186	166	166	263	266	149	161	149	149	194	200	141	141	171	171
10F_albA012	Malaysia	Kuala Lumpur	Kg Labu Lanjut	2015	2015-08-20	larva	-	70% EtOH	IC	2°47'45.5"N	101°43'14.0"E	2.79597	101.721	present study	202	202	270	286	129	129	191	212	253	259	171	171	178	178	260	269	149	155	149	158	191	203	123	141	165	171
10G_albA012	Malaysia	Kuala Lumpur	Kg Labu Lanjut	2015	2015-08-20	larva	-	70% EtOH	IC	2°47'45.5"N	101°43'14.0"E	2.79597	101.721	present study	190	190	270	270	126	126	185	191	259	265	150	183	175	175	263	263	149	155	152	152	191	200	123	123	165	165
10H_albA012	Malaysia	Kuala Lumpur	Kg Labu Lanjut	2015	2015-08-20	larva	-	70% EtOH	IC	2°47'45.5"N	101°43'14.0"E	2.79597	101.721	present study	190	190	274	274	129	132	200	200	256	262	177	192	178	190	263	263	149	152	0	0	203	203	126	126	165	174
11A_albA012	Malaysia	Kuala Lumpur	Kg Labu Lanjut	2015	2015-08-20	larva	-	70% EtOH	IC	2°47'45.5"N	101°43'14.0"E	2.79597	101.721	present study	190	204	276	286	129	129	191	197	259	259	171	186	175	178	266	266	152	158	149	152	197	200	129	141	171	171
11B_albA012	Malaysia	Kuala Lumpur	Kg Labu Lanjut	2015	2015-08-20	larva	-	70% EtOH	IC	2°47'45.5"N	101°43'14.0"E	2.79597	101.721	present study	190	190	274	276	129	132	200	200	256	262	168	174	178	190	263	269	140	149	152	152	182	182	129	129	165	165
11C_albA012	Malaysia	Kuala Lumpur	Kg Labu Lanjut	2015	2015-08-20	larva	-	70% EtOH	IC	2°47'45.5"N	101°43'14.0"E	2.79597	101.721	present study	190	190	286	286	132	132	197	197	253	271	168	168	166	166	266	266	152	155	143	143	194	206	141	141	171	183
11D_albA012	Malaysia	Kuala Lumpur	Kg Labu Lanjut	2015	2015-08-20	larva	-	70% EtOH	IC	2°47'45.5"N	101°43'14.0"E	2.79597	101.721	present study	190	192	270	270	129	129	197	197	0	0	171	183	178	178	263	266	140	140	149	152	200	200	123	123	171	171
11E_albA013	Malaysia	Kuala Lumpur	Kg Labu Lanjut	2015	2015-08-20	larva	-	70% EtOH	IC	2°47'45.9"N	101°43'12.9"E	2.79608	101.72	present study	190	196	272	272	129	129	179	179	253	259	183	195	181	181	263	266	152	152	149	158	200	200	126	126	174	180
11F_albA013	Malaysia	Kuala Lumpur	Kg Labu Lanjut	2015	2015-08-20	larva	-	70% EtOH	IC	2°47'45.9"N	101°43'12.9"E	2.79608	101.72	present study	190	192	274	286	129	129	188	197	262	271	168	201	175	175	263	269	161	164	149	158	191	194	129	129	171	177
11G_albA013	Malaysia	Kuala Lumpur	Kg Labu Lanjut	2015	2015-08-20	larva	-	70% EtOH	IC	2°47'45.9"N	101°43'12.9"E	2.79608	101.72	present study	190	190	272	272	129	129	176	176	259	265	171	192	175	175	266	278	152	155	149	155	200	200	126	126	174	177
11H_albA013	Malaysia	Kuala Lumpur	Kg Labu Lanjut	2015	2015-08-20	larva	-	70% EtOH	IC	2°47'45.9"N	101°43'12.9"E	2.79608	101.72	present study	190	190	268	276	129	156	185	191	253	268	177	183	175	181	266	266	152	158	149	149	200	200	123	129	165	171
12A_albA013	Malaysia	Kuala Lumpur	Kg Labu Lanjut	2015	2015-08-20	larva	-	70% EtOH	IC	2°47'45.9"N	101°43'12.9"E	2.79608	101.72	present study	182	190	286	286	129	129	194	194	253	259	177	183	175	175	263	263	155	155	143	143	203	203	141	141	165	168
12B_albA013	Malaysia	Kuala Lumpur	Kg Labu Lanjut	2015	2015-08-20	larva	-	70% EtOH	IC	2°47'45.9"N	101°43'12.9"E	2.79608	101.72	present study	190	190	278	280	132	132	176	179	259	271	171	171	175	175	266	266	0	0	125	152	194	200	135	135	165	171
12C_albA013	Malaysia	Kuala Lumpur	Kg Labu Lanjut	2015	2015-08-20	larva	-	70% EtOH	IC	2°47'45.9"N	101°43'12.9"E	2.79608	101.72	present study	192	192	286	286	129	129	182	188	271	274	168	192	175	175	266	272	155	155	152	152	194	203	141	141	168	171
12D_albA013	Malaysia	Kuala Lumpur	Kg Labu Lanjut	2015	2015-08-20	larva	-	70% EtOH	IC	2°47'45.9"N	101°43'12.9"E	2.79608	101.72	present study	190	192	286	286	138	138	176	200	253	253	171	186	175	175	266	272	140	152	149	149	194	200	141	141	165	171
12E_albA013	Malaysia	Kuala Lumpur	Kg Labu Lanjut	2015	2015-08-20	larva	-	70% EtOH	IC	2°47'45.9"N	101°43'12.9"E	2.79608	101.72	present study	190	190	286	286	129	132	179	188	268	268	177	177	175	175	260	269	152	161	146	146	200	206	141	144	174	180
12F_albA015	Malaysia	Kuala Lumpur	Kg Labu Lanjut	2015	2015-08-20	larva	-	70% EtOH	IC	2°47'47.3"N	101°43'16.2"E	2.79647	101.721	present study	190	190	286	286	129	129	176	176	250	250	177	195	175	178	263	269	155	158	152	155	203	203	141	141	171	174
12G_albA015	Malaysia	Kuala Lumpur	Kg Labu Lanjut	2015	2015-08-20	larva	-	70% EtOH	IC	2°47'47.3"N	101°43'16.2"E	2.79647	101.721	present study	190	190	272	286	129	129	185	191	259	259	168	168	175	178	257	269	152	155	149	149	203	203	126	126	165	174
12H_albA015	Malaysia	Kuala Lumpur	Kg Labu Lanjut	2015	2015-08-20	larva	-	70% EtOH	IC	2°47'47.3"N	101°43'16.2"E	2.79647	101.721	present study	190	190	272	272	126	126	179	200	268	268	177	192	172	172	260	263	155	155	149	152	200	206	126	126	168	168
AJM882	Thailand	Bangkok	-	2015	2015-05-01	adult	female	desiccated over silica beads	IC reared to adult	13°45'6.76"N	100°30'25.47"E	13.7519	100.507	present study	190	192	286	286	126	129	191	191	262	262	171	174	175	175	269	272	149	149	149	152	197	197	138	138	165	180
AJM883	Thailand	Bangkok	-	2015	2015-05-01	adult	female	desiccated over silica beads	IC reared to adult	13°45'6.76"N	100°30'25.47"E	13.7519	100.507	present study	190	190	286	286	129	129	203	203	262	268	174	177	175	184	263	269	149	155	149	152	200	203	156	156	168	171
AJM884	Thailand	Bangkok	-	2015	2015-05-01	adult	female	desiccated over silica beads	IC reared to adult	13°45'6.76"N	100°30'25.47"E	13.7519	100.507	present study	182	190	272	272	129	129	191	212	253	253	171	186	175	175	263	269	149	158	137	143	200	200	126	135	174	180
AJM885	Thailand	Bangkok	-	2015	2015-05-01	adult	female	desiccated over silica beads	IC reared to adult	13°45'6.76"N	100°30'25.47"E	13.7519	100.507	present study	190	190	272	272	126	135	191	197	259	271	177	183	175	175	266	266	149	155	149	152	200	206	135	150	171	174
AJM886	Thailand	Bangkok	-	2015	2015-05-01	adult	female	desiccated over silica beads	IC reared to adult	13°45'6.76"N	100°30'25.47"E	13.7519	100.507	present study	190	190	278	286	126	129	179	200	253	253	183	183	175	184	263	266	149	155	149	149	203	206	135	135	180	180
AJM887	Thailand	Bangkok	-	2015	2015-05-01	adult	female	desiccated over silica beads	IC reared to adult	13°45'6.76"N	100°30'25.47"E	13.7519	100.507	present study	190	190	278	278	0	0	197	197	262	271	183	183	181	181	266	269	158	158	149	152	197	206	126	138	174	186
AJM439	Myanmar	Yangon	-	2013	2013-08-01	adult	female	desiccated over silica beads	IC reared to adult	17° 6'8.87"N	96° 9'9.71"E	17.1025	96.1527	present study	190	190	268	286	129	129	188	188	0	0	0	0	175	175	275	275	152	158	149	149	197	200	138	138	0	0
AJM440	Myanmar	Yangon	-	2013	2013-08-01	adult	female	desiccated over silica beads	IC reared to adult	17° 6'8.87"N	96° 9'9.71"E	17.1025	96.1527	present study	190	190	270	286	0	0	188	188	277	277	177	183	175	175	266	266	155	155	149	149	191	197	129	129	171	180
AJM441	Myanmar	Yangon	-	2013	2013-08-01	adult	female	desiccated over silica beads	IC reared to adult	17° 6'8.87"N	96° 9'9.71"E	17.1025	96.1527	present study	0	0	276	286	126	126	176	179	0	0	189	189	187	187	266	266	0	0	146	149	200	200	0	0	171	174
AJM442	Myanmar	Yangon	-	2013	2013-08-01	adult	female	desiccated over silica beads	IC reared to adult	17° 6'8.87"N	96° 9'9.71"E	17.1025	96.1527	present study	190	190	276	286	135	135	176	179	253	277	177	192	187	187	269	269	0	0	146	149	197	200	129	129	171	174
AJM443	Myanmar	Yangon	-	2013	2013-08-01	adult	female	desiccated over silica beads	IC reared to adult	17° 6'8.87"N	96° 9'9.71"E	17.1025	96.1527	present study	178	190	0	0	126	129	176	179	244	259	183	192	172	172	266	269	155	158	0	0	191	200	135	141	168	171
AJM444	Myanmar	Yangon	-	2013	2013-08-01	adult	female	desiccated over silica beads	IC reared to adult	17° 6'8.87"N	96° 9'9.71"E	17.1025	96.1527	present study	190	190	268	286	126	126	179	182	277	277	183	189	178	178	260	266	155	158	146	146	191	200	129	129	174	180
AJM445	Myanmar	Yangon	-	2013	2013-08-01	adult	female	desiccated over silica beads	IC reared to adult	17° 6'8.87"N	96° 9'9.71"E	17.1025	96.1527	present study	170	190	268	270	129	135	179	179	265	265	177	186	169	172	263	269	155	158	146	146	197	200	126	126	174	180
AJM446	Myanmar	Yangon	-	2013	2013-08-01	adult	female	desiccated over silica beads	IC reared to adult	17° 6'8.87"N	96° 9'9.71"E	17.1025	96.1527	present study	170	190	268	270	129	129	0	0	265	265	174	183	175	175	266	269	155	158	149	149	191	200	126	126	180	180
AJM447	Myanmar	Yangon	-	2013	2013-08-01	adult	female	desiccated over silica beads	IC reared to adult	17° 6'8.87"N	96° 9'9.71"E	17.1025	96.1527	present study	170	190	270	270	129	129	0	0	253	265	174	174	172	175	269	275	149	158	146	146	194	200	126	135	168	168
AJM448	Myanmar	Yangon	-	2013	2013-08-01	adult	female	desiccated over silica beads	IC reared to adult	17° 6'8.87"N	96° 9'9.71"E	17.1025	96.1527	present study	190	190	270	286	126	129	0	0	265	277	174	174	169	169	260	263	149	155	149	149	194	200	126	129	0	0
AJM449	Myanmar	Yangon	-	2013	2013-08-01	adult	female	desiccated over silica beads	IC reared to adult	17° 6'8.87"N	96° 9'9.71"E	17.1025	96.1527	present study	190	190	276	286	126	126	0	0	244	259	189	189	0	0	260	260	155	158	0	0	200	200	135	141	171	171
AJM450	Myanmar	Yangon	-	2013	2013-08-01	adult	female	desiccated over silica beads	IC reared to adult	17° 6'8.87"N	96° 9'9.71"E	17.1025	96.1527	present study	190	190	270	286	126	129	0	0	265	277	174	189	166	175	260	263	149	158	149	149	0	0	126	129	0	0
AJM451	Myanmar	Yangon	-	2013	2013-08-01	adult	female	desiccated over silica beads	IC reared to adult	17° 6'8.87"N	96° 9'9.71"E	17.1025	96.1527	present study	190	190	270	276	129	138	0	0	253	265	177	183	175	178	263	263	149	158	149	149	200	209	135	141	150	150
AJM433	Myanmar	East Shan State	-	2013	2013-08-01	adult	female	desiccated over silica beads	IC reared to adult	21°16'57.76"N	99°37'22.79"E	21.2827	99.623	present study	190	190	286	286	0	0	176	188	253	274	192	201	178	181	266	266	0	0	146	149	197	212	0	0	171	174
AJM434	Myanmar	East Shan State	-	2013	2013-08-01	adult	female	desiccated over silica beads	IC reared to adult	21°16'57.76"N	99°37'22.79"E	21.2827	99.623	present study	190	190	272	272	129	129	176	188	253	265	177	198	178	181	260	263	149	152	146	146	203	206	138	138	171	171
AJM435	Myanmar	East Shan State	-	2013	2013-08-01	adult	female	desiccated over silica beads	IC reared to adult	21°16'57.76"N	99°37'22.79"E	21.2827	99.623	present study	190	190	286	286	129	132	176	188	262	271	183	192	178	178	266	269	149	152	149	152	194	197	135	138	174	174
AJM436	Myanmar	East Shan State	-	2013	2013-08-01	adult	female	desiccated over silica beads	IC reared to adult	21°16'57.76"N	99°37'22.79"E	21.2827	99.623	present study	190	190	268	268	132	135	176	188	262	271	183	186	178	178	266	275	152	161	149	149	197	203	132	135	171	171
AJM437	Myanmar	East Shan State	-	2013	2013-08-01	adult	female	desiccated over silica beads	IC reared to adult	21°16'57.76"N	99°37'22.79"E	21.2827	99.623	present study	190	190	286	286	129	129	173	188	259	271	177	186	175	178	263	263	149	152	149	149	188	200	123	126	177	177
CH1	Christmas Island	Christmas Island	-	2008	2008	larva	-	-	LC	10°26'51.09"S	105°41'25.62"E	-10.4475	105.69	present study	190	190	268	268	132	132	191	191	262	271	168	171	181	181	260	263	149	155	137	149	206	206	138	138	165	174
CH2	Christmas Island	Christmas Island	-	2008	2008	larva	-	-	LC	10°26'51.09"S	105°41'25.62"E	-10.4475	105.69	present study	190	190	270	284	129	135	179	179	262	262	168	177	181	181	260	263	149	149	137	149	203	203	141	141	174	174
CH3	Christmas Island	Christmas Island	-	2008	2008	larva	-	-	LC	10°26'51.09"S	105°41'25.62"E	-10.4475	105.69	present study	190	194	314	316	129	135	191	191	262	262	171	195	181	181	266	269	149	152	143	155	203	203	138	138	165	180
CH4	Christmas Island	Christmas Island	-	2008	2008	larva	-	-	LC	10°26'51.09"S	105°41'25.62"E	-10.4475	105.69	present study	190	190	272	272	153	153	182	182	253	262	195	195	178	178	263	266	155	158	149	158	194	203	141	141	165	165
CH5	Christmas Island	Christmas Island	-	2008	2008	larva	-	-	LC	10°26'51.09"S	105°41'25.62"E	-10.4475	105.69	present study	188	192	312	314	132	132	179	179	253	253	171	183	172	172	257	263	149	155	149	158	200	206	141	141	171	171
CH7	Christmas Island	Christmas Island	-	2008	2008	larva	-	-	LC	10°26'51.09"S	105°41'25.62"E	-10.4475	105.69	present study	186	190	268	268	132	135	0	0	262	262	174	177	175	181	263	266	155	155	167	167	200	200	144	144	165	174
CH8	Christmas Island	Christmas Island	-	2008	2008	larva	-	-	LC	10°26'51.09"S	105°41'25.62"E	-10.4475	105.69	present study	192	192	284	284	129	129	191	191	262	262	171	171	181	181	263	263	155	155	152	152	194	206	141	141	174	174
CH9	Christmas Island	Christmas Island	-	2008	2008	larva	-	-	LC	10°26'51.09"S	105°41'25.62"E	-10.4475	105.69	present study	190	190	270	284	129	129	191	191	262	262	195	195	172	181	263	263	149	155	143	146	203	203	126	126	174	174
CH11	Christmas Island	Christmas Island	-	2008	2008	larva	-	-	LC	10°26'51.09"S	105°41'25.62"E	-10.4475	105.69	present study	190	190	314	316	129	135	179	200	262	262	171	183	175	175	260	266	149	155	149	149	194	206	0	0	174	174
CH12	Christmas Island	Christmas Island	-	2008	2008	larva	-	-	LC	10°26'51.09"S	105°41'25.62"E	-10.4475	105.69	present study	192	192	272	272	129	135	179	179	262	262	171	195	175	175	263	266	149	155	149	149	203	203	135	141	174	174
AJM696_AJM	Cocos (Keeling) Island	Direction Island	-	2008	2008-04-08	adult	female	100% EtOH	IC reared to adult	12° 5'19.87"S	96°52'57.67"E	-12.0889	96.8827	present study	190	196	272	286	132	135	179	179	271	274	171	186	181	181	260	275	158	158	149	152	191	200	126	135	171	174
AJM697_AJM	Cocos (Keeling) Island	Direction Island	-	2008	2008-04-08	adult	female	100% EtOH	IC reared to adult	12° 5'19.87"S	96°52'57.67"E	-12.0889	96.8827	present study	190	196	270	286	129	129	179	179	253	262	171	186	175	175	266	266	158	158	146	152	191	203	135	135	174	177
AJM698_AJM	Cocos (Keeling) Island	Direction Island	-	2008	2008-04-08	adult	female	100% EtOH	IC reared to adult	12° 5'19.87"S	96°52'57.67"E	-12.0889	96.8827	present study	190	190	268	286	129	129	179	185	253	262	183	195	169	175	266	266	149	158	152	152	191	200	135	135	177	177
AJM699_AJM	Cocos (Keeling) Island	Direction Island	-	2008	2008-04-08	adult	female	100% EtOH	IC reared to adult	12° 5'19.87"S	96°52'57.67"E	-12.0889	96.8827	present study	196	196	284	288	129	129	191	191	268	274	195	195	181	181	260	263	137	161	149	152	200	203	135	135	177	177
AJM700_AJM	Cocos (Keeling) Island	Direction Island	-	2008	2008-04-08	adult	female	100% EtOH	IC reared to adult	12° 5'19.87"S	96°52'57.67"E	-12.0889	96.8827	present study	190	196	286	286	129	129	185	185	262	271	183	195	175	181	260	260	158	161	152	152	200	203	126	135	171	174
AJM701_AJM	Cocos (Keeling) Island	Direction Island	-	2008	2008-04-08	adult	female	100% EtOH	IC reared to adult	12° 5'19.87"S	96°52'57.67"E	-12.0889	96.8827	present study	190	196	270	286	129	129	191	191	271	274	171	195	169	169	266	266	0	0	152	152	203	203	138	138	174	177
AJM702_AJM	Cocos (Keeling) Island	Direction Island	-	2008	2008-04-08	adult	female	100% EtOH	IC reared to adult	12° 5'19.87"S	96°52'57.67"E	-12.0889	96.8827	present study	190	196	270	286	129	135	179	179	262	271	186	195	169	169	260	263	137	158	149	152	200	200	126	138	174	177
AJM703_AJM	Cocos (Keeling) Island	Direction Island	-	2008	2008-04-08	adult	female	100% EtOH	IC reared to adult	12° 5'19.87"S	96°52'57.67"E	-12.0889	96.8827	present study	190	190	270	270	129	135	191	191	0	0	195	195	169	169	263	266	158	158	152	152	203	203	126	138	171	174
AJM704_AJM	Cocos (Keeling) Island	Direction Island	-	2008	2008-04-08	adult	female	100% EtOH	IC reared to adult	12° 5'19.87"S	96°52'57.67"E	-12.0889	96.8827	present study	190	190	286	286	129	129	179	185	271	274	183	195	172	175	266	266	137	137	146	149	191	203	126	138	174	174
AJM705_AJM	Cocos (Keeling) Island	Direction Island	-	2008	2008-04-08	adult	female	100% EtOH	IC reared to adult	12° 5'19.87"S	96°52'57.67"E	-12.0889	96.8827	present study	190	196	270	286	132	132	0	0	262	271	171	183	172	175	263	266	137	149	140	149	191	203	126	135	174	174
AJM706_AJM	Cocos (Keeling) Island	Direction Island	-	2008	2008-04-08	adult	female	100% EtOH	IC reared to adult	12° 5'19.87"S	96°52'57.67"E	-12.0889	96.8827	present study	190	190	268	268	129	129	185	185	274	274	171	186	169	175	260	266	149	149	152	152	191	206	135	138	174	177
AJM707_AJM	Cocos (Keeling) Island	Direction Island	-	2008	2008-04-08	adult	female	100% EtOH	IC reared to adult	12° 5'19.87"S	96°52'57.67"E	-12.0889	96.8827	present study	190	196	286	286	132	132	188	191	271	271	183	195	175	175	260	260	137	158	152	152	191	197	135	138	171	174
AJM708_AJM	Cocos (Keeling) Island	Direction Island	-	2008	2008-04-08	adult	female	100% EtOH	IC reared to adult	12° 5'19.87"S	96°52'57.67"E	-12.0889	96.8827	present study	190	190	270	270	129	135	185	191	262	274	171	195	0	0	266	266	149	158	149	149	191	206	138	138	177	177
AJM709_AJM	Cocos (Keeling) Island	Direction Island	-	2008	2008-04-08	adult	female	100% EtOH	IC reared to adult	12° 5'19.87"S	96°52'57.67"E	-12.0889	96.8827	present study	190	196	270	286	129	132	185	185	274	274	186	195	175	175	263	266	149	158	146	149	191	203	135	138	174	177
AJM710_AJM	Cocos (Keeling) Island	Direction Island	-	2008	2008-04-08	adult	female	100% EtOH	IC reared to adult	12° 5'19.87"S	96°52'57.67"E	-12.0889	96.8827	present study	190	196	286	286	135	135	0	0	271	274	171	171	175	175	263	266	137	158	140	152	203	206	135	141	174	177
AJM711_AJM	Cocos (Keeling) Island	Direction Island	-	2008	2008-04-08	adult	female	100% EtOH	IC reared to adult	12° 5'19.87"S	96°52'57.67"E	-12.0889	96.8827	present study	190	190	270	286	132	132	191	191	271	271	171	177	0	0	263	263	149	158	152	152	191	206	135	138	177	177
AJM712_AJM	Cocos (Keeling) Island	Direction Island	-	2008	2008-04-08	adult	female	100% EtOH	IC reared to adult	12° 5'19.87"S	96°52'57.67"E	-12.0889	96.8827	present study	190	190	270	286	129	135	0	0	274	274	186	195	175	175	260	263	149	149	149	152	191	203	126	138	177	177
AJM713_AJM	Cocos (Keeling) Island	Direction Island	-	2008	2008-04-08	adult	female	100% EtOH	IC reared to adult	12° 5'19.87"S	96°52'57.67"E	-12.0889	96.8827	present study	190	196	270	286	135	135	191	191	274	274	171	177	169	175	266	275	158	158	152	152	203	203	135	138	174	177
ReIs1-1	La Reunion	Reunion Island	-	2011	2011	larva	-	-	IC	21° 6'54.51"S	55°32'10.98"E	-21.1151	55.5364	present study	0	0	270	272	132	138	0	0	259	259	171	171	0	0	263	272	161	161	146	149	200	200	144	144	171	174
ReIs1-2	La Reunion	Reunion Island	-	2011	2011	larva	-	-	IC	21° 6'54.51"S	55°32'10.98"E	-21.1151	55.5364	present study	0	0	276	284	0	0	200	200	259	259	165	171	0	0	266	269	152	161	0	0	203	203	135	138	171	174
ReIs1-3	La Reunion	Reunion Island	-	2011	2011	larva	-	-	IC	21° 6'54.51"S	55°32'10.98"E	-21.1151	55.5364	present study	190	192	0	0	129	132	200	200	250	259	171	171	0	0	269	272	149	158	146	149	200	203	138	138	177	177
ReIs1-5	La Reunion	Reunion Island	-	2011	2011	larva	-	-	IC	21° 6'54.51"S	55°32'10.98"E	-21.1151	55.5364	present study	190	190	276	284	138	138	0	0	259	259	171	183	0	0	269	269	0	0	143	152	197	203	138	138	174	180
AJM89	Solomon Islands	Honiara	-	2013	2013-05-20	larva	-	100% EtOH	IC	9°26'44.30"S	159°58'22.44"E	-9.44564	159.973	present study	190	190	270	272	126	129	173	188	268	268	171	183	0	0	263	269	152	158	149	149	200	200	132	132	174	180
AJM90	Solomon Islands	Honiara	-	2013	2013-05-20	larva	-	100% EtOH	IC	9°26'44.30"S	159°58'22.44"E	-9.44564	159.973	present study	190	190	272	272	132	132	185	188	259	265	171	171	0	0	263	269	152	152	137	149	200	200	135	141	174	177
AJM92	Solomon Islands	Honiara	-	2013	2013-05-20	larva	-	100% EtOH	IC	9°26'44.30"S	159°58'22.44"E	-9.44564	159.973	present study	190	190	0	0	129	129	0	0	0	0	171	177	0	0	263	263	149	152	149	149	185	206	132	135	171	171
AJM93	Solomon Islands	Honiara	-	2013	2013-05-20	larva	-	100% EtOH	IC	9°26'44.30"S	159°58'22.44"E	-9.44564	159.973	present study	190	190	272	284	0	0	191	197	268	280	171	186	0	0	263	272	149	155	0	0	200	200	129	129	171	171
AJM94	Solomon Islands	Honiara	-	2013	2013-05-20	larva	-	100% EtOH	IC	9°26'44.30"S	159°58'22.44"E	-9.44564	159.973	present study	190	190	270	272	129	135	182	182	268	268	168	171	0	0	263	266	149	149	149	149	200	200	126	141	174	180
AJM95	Solomon Islands	Honiara	-	2013	2013-05-20	larva	-	100% EtOH	IC	9°26'44.30"S	159°58'22.44"E	-9.44564	159.973	present study	190	190	268	284	0	0	176	182	244	268	195	195	0	0	269	269	152	158	149	158	188	200	132	138	174	174
AJM96	Solomon Islands	Honiara	-	2013	2013-05-20	larva	-	100% EtOH	IC	9°26'44.30"S	159°58'22.44"E	-9.44564	159.973	present study	190	190	272	272	126	132	0	0	250	265	168	186	0	0	260	266	152	155	149	152	200	206	135	135	174	174
AJM97	Solomon Islands	Honiara	-	2013	2013-05-20	larva	-	100% EtOH	IC	9°26'44.30"S	159°58'22.44"E	-9.44564	159.973	present study	190	198	0	0	132	138	182	188	0	0	168	171	0	0	269	269	149	155	149	149	197	197	141	141	180	180
AJM98	Solomon Islands	Honiara	-	2013	2013-05-20	larva	-	100% EtOH	IC	9°26'44.30"S	159°58'22.44"E	-9.44564	159.973	present study	190	194	270	272	129	129	182	191	268	283	168	177	0	0	260	263	155	155	143	149	188	194	126	141	171	180
AJM103	Solomon Islands	Honiara	-	2013	2013-05-20	larva	-	100% EtOH	IC	9°26'44.30"S	159°58'22.44"E	-9.44564	159.973	present study	0	0	284	284	129	129	182	185	0	0	171	174	0	0	263	263	152	155	137	149	200	200	129	135	174	174
AJM108	Solomon Islands	Honiara	-	2013	2013-05-20	larva	-	100% EtOH	IC	9°26'44.30"S	159°58'22.44"E	-9.44564	159.973	present study	190	190	270	284	132	132	182	188	262	268	168	168	172	172	263	269	152	152	149	149	200	200	126	126	174	180
AJM109	Solomon Islands	Honiara	-	2013	2013-05-20	larva	-	100% EtOH	IC	9°26'44.30"S	159°58'22.44"E	-9.44564	159.973	present study	190	190	270	284	0	0	173	173	259	268	168	183	172	172	263	266	149	152	149	149	200	200	132	132	174	174
AJM110	Solomon Islands	Honiara	-	2013	2013-05-20	larva	-	100% EtOH	IC	9°26'44.30"S	159°58'22.44"E	-9.44564	159.973	present study	190	190	284	284	129	129	185	188	259	280	171	183	172	175	260	266	152	155	0	0	200	200	138	138	174	174
AJM111	Solomon Islands	Honiara	-	2013	2013-05-20	larva	-	100% EtOH	IC	9°26'44.30"S	159°58'22.44"E	-9.44564	159.973	present study	190	190	268	272	132	135	191	191	259	268	168	186	178	178	266	269	149	152	149	149	200	200	123	123	174	174
AJM112	Solomon Islands	Honiara	-	2013	2013-05-20	larva	-	100% EtOH	IC	9°26'44.30"S	159°58'22.44"E	-9.44564	159.973	present study	190	190	284	284	129	129	182	185	259	280	171	183	172	172	266	266	152	155	149	158	200	200	141	141	171	171
AJM115	Solomon Islands	Honiara	-	2013	2013-05-20	larva	-	100% EtOH	IC	9°26'44.30"S	159°58'22.44"E	-9.44564	159.973	present study	192	194	270	284	123	135	176	176	250	262	183	186	172	175	263	266	149	152	149	149	194	200	126	126	165	174
AJM116	Solomon Islands	Honiara	-	2013	2013-05-20	larva	-	100% EtOH	IC	9°26'44.30"S	159°58'22.44"E	-9.44564	159.973	present study	190	192	284	284	132	132	176	188	253	268	168	171	0	0	263	266	149	152	149	149	200	206	135	135	165	165
AJM118	Solomon Islands	Honiara	-	2013	2013-05-20	larva	-	100% EtOH	IC	9°26'44.30"S	159°58'22.44"E	-9.44564	159.973	present study	190	194	270	270	135	135	173	173	0	0	171	186	175	175	263	269	149	155	149	149	194	206	126	132	174	174
AJM123	Solomon Islands	Honiara	-	2013	2013-05-20	larva	-	100% EtOH	IC	9°26'44.30"S	159°58'22.44"E	-9.44564	159.973	present study	190	190	284	284	129	129	182	185	244	268	171	171	0	0	266	269	152	155	137	149	200	200	0	0	174	174
AJM124	Solomon Islands	Honiara	-	2013	2013-05-20	larva	-	100% EtOH	IC	9°26'44.30"S	159°58'22.44"E	-9.44564	159.973	present study	190	190	270	284	126	138	188	188	262	268	171	195	175	175	260	266	149	152	149	149	200	206	135	135	165	165
AJM125	Solomon Islands	Honiara	-	2013	2013-05-20	larva	-	100% EtOH	IC	9°26'44.30"S	159°58'22.44"E	-9.44564	159.973	present study	190	192	270	284	126	126	188	188	259	274	171	195	0	0	263	269	149	152	149	158	200	206	132	138	174	174
AJM128	Solomon Islands	Honiara	-	2013	2013-05-20	larva	-	100% EtOH	IC	9°26'44.30"S	159°58'22.44"E	-9.44564	159.973	present study	190	190	272	284	132	132	182	188	259	268	171	171	172	172	263	269	149	155	137	137	200	206	0	0	174	174
AJM130	Solomon Islands	Honiara	-	2013	2013-05-20	larva	-	100% EtOH	IC	9°26'44.30"S	159°58'22.44"E	-9.44564	159.973	present study	190	198	272	284	129	129	0	0	0	0	168	183	169	169	266	266	152	155	0	0	197	197	0	0	165	165
AJM135	Solomon Islands	Gizo	-	2013	2013-05-19	larva	-	100% EtOH	IC	8° 6'20.97"S	156°50'5.99"E	-8.10582	156.835	present study	190	190	284	284	129	129	182	182	280	283	171	183	0	0	263	263	149	149	149	149	200	206	0	0	174	180
AJM136	Solomon Islands	Gizo	-	2013	2013-05-21	larva	-	100% EtOH	IC	8° 6'20.97"S	156°50'5.99"E	-8.10582	156.835	present study	190	190	284	284	135	135	188	188	283	283	171	186	169	169	272	272	149	152	149	158	212	212	0	0	174	174
AJM137	Solomon Islands	Gizo	-	2013	2013-05-21	larva	-	100% EtOH	IC	8° 6'20.97"S	156°50'5.99"E	-8.10582	156.835	present study	190	192	284	284	0	0	188	188	268	280	168	171	169	169	272	272	149	152	149	158	200	200	135	135	165	180
AJM138	Solomon Islands	Gizo	-	2013	2013-05-21	larva	-	100% EtOH	IC	8° 6'20.97"S	156°50'5.99"E	-8.10582	156.835	present study	190	190	268	268	126	129	0	0	268	274	171	195	175	175	263	263	149	161	149	149	185	194	0	0	174	174
AJM631	Solomon Islands	New Mala	-	2014	2014-06-05	adult	female	100% EtOH	HLC	8°57'8.47"S	160° 3'58.81"E	-8.95235	160.066	present study	190	192	272	286	132	135	188	200	268	280	186	186	175	175	263	269	149	149	149	149	200	206	129	129	174	180
AJM632	Solomon Islands	New Mala	-	2014	2014-06-05	adult	female	100% EtOH	HLC	8°57'8.47"S	160° 3'58.81"E	-8.95235	160.066	present study	190	192	272	286	0	0	200	200	268	280	171	171	175	175	263	263	149	161	149	149	200	200	135	135	171	174
AJM633	Solomon Islands	New Mala	-	2014	2014-06-05	adult	female	100% EtOH	HLC	8°57'8.47"S	160° 3'58.81"E	-8.95235	160.066	present study	192	192	286	286	0	0	0	0	268	268	168	186	166	175	263	263	149	152	149	158	194	200	141	141	159	174
AJM634	Solomon Islands	New Mala	-	2014	2014-06-05	adult	female	100% EtOH	HLC	8°57'8.47"S	160° 3'58.81"E	-8.95235	160.066	present study	190	190	270	286	0	0	188	188	262	271	186	186	178	178	263	266	149	152	152	152	200	200	0	0	180	180
AJM635	Solomon Islands	New Mala	-	2014	2014-06-05	adult	female	100% EtOH	HLC	8°57'8.47"S	160° 3'58.81"E	-8.95235	160.066	present study	182	190	286	286	0	0	179	203	265	274	171	186	172	172	263	269	155	161	149	149	200	200	129	135	180	180
AJM636	Solomon Islands	New Mala	-	2014	2014-06-05	adult	female	100% EtOH	HLC	8°57'8.47"S	160° 3'58.81"E	-8.95235	160.066	present study	190	190	286	286	132	132	188	188	280	280	171	171	175	175	263	263	149	155	149	149	200	200	0	0	156	174
AJM637	Solomon Islands	New Mala	-	2014	2014-06-05	adult	female	100% EtOH	HLC	8°57'8.47"S	160° 3'58.81"E	-8.95235	160.066	present study	188	190	270	286	0	0	0	0	256	271	171	186	166	166	263	266	152	152	149	158	200	200	141	141	159	159
AJM639	Solomon Islands	New Mala	-	2014	2014-06-05	adult	female	100% EtOH	HLC	8°57'8.47"S	160° 3'58.81"E	-8.95235	160.066	present study	192	192	286	286	129	129	188	188	0	0	171	171	172	178	263	266	155	161	149	149	200	203	129	135	165	171
AJM640	Solomon Islands	New Mala	-	2014	2014-06-05	adult	female	100% EtOH	HLC	8°57'8.47"S	160° 3'58.81"E	-8.95235	160.066	present study	190	190	282	286	0	0	188	197	268	268	183	183	166	166	263	266	152	161	149	149	200	203	141	141	159	180
AJM641	Solomon Islands	New Mala	-	2014	2014-06-05	adult	female	100% EtOH	HLC	8°57'8.47"S	160° 3'58.81"E	-8.95235	160.066	present study	190	190	286	286	132	132	179	191	268	268	168	183	175	175	263	269	149	152	128	149	200	203	135	135	180	180
AJM642	Solomon Islands	New Mala	-	2014	2014-06-05	adult	female	100% EtOH	HLC	8°57'8.47"S	160° 3'58.81"E	-8.95235	160.066	present study	188	190	268	286	0	0	179	191	268	274	183	183	178	178	263	263	149	152	149	158	200	203	135	135	159	174
AJM643	Solomon Islands	New Mala	-	2014	2014-06-05	adult	female	100% EtOH	HLC	8°57'8.47"S	160° 3'58.81"E	-8.95235	160.066	present study	0	0	286	286	129	129	203	203	268	280	168	186	175	175	263	263	149	155	149	149	200	200	135	135	174	174
AJM644	Solomon Islands	New Mala	-	2014	2014-06-05	adult	female	100% EtOH	HLC	8°57'8.47"S	160° 3'58.81"E	-8.95235	160.066	present study	190	190	286	286	132	132	188	188	268	280	168	171	0	0	263	266	152	155	149	152	200	203	135	135	180	180
AJM645	Solomon Islands	New Mala	-	2014	2014-06-05	adult	female	100% EtOH	HLC	8°57'8.47"S	160° 3'58.81"E	-8.95235	160.066	present study	190	190	286	286	126	129	0	0	262	280	186	195	172	172	263	269	149	152	149	158	200	203	126	126	159	165
AJM646	Solomon Islands	New Mala	-	2014	2014-06-05	adult	female	100% EtOH	HLC	8°57'8.47"S	160° 3'58.81"E	-8.95235	160.066	present study	188	188	286	286	132	132	191	191	265	280	168	168	178	178	263	266	152	179	0	0	200	200	126	129	174	180
AJM647	Solomon Islands	New Mala	-	2014	2014-06-05	adult	female	100% EtOH	HLC	8°57'8.47"S	160° 3'58.81"E	-8.95235	160.066	present study	188	190	286	286	126	126	182	182	0	0	186	195	0	0	263	269	152	155	0	0	200	200	126	126	156	174
AJM648	Solomon Islands	New Mala	-	2014	2014-06-05	adult	female	100% EtOH	HLC	8°57'8.47"S	160° 3'58.81"E	-8.95235	160.066	present study	188	188	270	270	129	129	182	188	280	280	171	183	166	175	263	263	149	152	0	0	203	203	132	132	171	180
AJM649	Solomon Islands	New Mala	-	2014	2014-06-05	adult	female	100% EtOH	HLC	8°57'8.47"S	160° 3'58.81"E	-8.95235	160.066	present study	190	190	286	286	129	129	188	188	262	280	201	201	0	0	263	266	149	155	143	143	200	203	141	141	174	174
AJM650	Solomon Islands	Gizo	Saeragi village, West Gizo	2014	2014-06-02	adult	female	100% EtOH	HLC	8° 2'35.69"S	156°46'34.27"E	-8.04325	156.776	present study	190	190	270	270	129	138	173	182	259	280	171	186	187	187	263	269	155	179	0	0	200	200	126	126	174	174
AJM651	Solomon Islands	Gizo	Saeragi village, West Gizo	2014	2014-06-02	adult	female	100% EtOH	HLC	8° 2'35.69"S	156°46'34.27"E	-8.04325	156.776	present study	190	198	286	286	129	129	188	191	259	265	171	183	172	175	260	260	152	152	137	137	200	203	0	0	174	174
AJM652	Solomon Islands	Gizo	Saeragi village, West Gizo	2014	2014-06-02	adult	female	100% EtOH	HLC	8° 2'35.69"S	156°46'34.27"E	-8.04325	156.776	present study	188	198	270	270	129	129	176	176	0	0	171	183	172	175	260	263	149	152	137	149	200	203	141	141	174	174
AJM653	Solomon Islands	Gizo	Saeragi village, West Gizo	2014	2014-06-02	adult	female	100% EtOH	HLC	8° 2'35.69"S	156°46'34.27"E	-8.04325	156.776	present study	190	190	270	286	129	129	188	188	265	274	183	186	175	175	263	269	149	155	149	152	185	200	141	141	174	174
AJM655	Solomon Islands	Gizo	Saeragi village, West Gizo	2014	2014-06-02	adult	female	100% EtOH	HLC	8° 2'35.69"S	156°46'34.27"E	-8.04325	156.776	present study	190	190	286	286	0	0	188	188	253	265	168	171	175	175	260	269	149	152	0	0	200	203	141	141	174	180
AJM656	Solomon Islands	Gizo	Saeragi village, West Gizo	2014	2014-06-02	adult	female	100% EtOH	HLC	8° 2'35.69"S	156°46'34.27"E	-8.04325	156.776	present study	190	190	270	272	0	0	182	203	259	265	171	186	175	175	260	263	152	152	137	152	203	203	135	135	0	0
AJM657	Solomon Islands	Gizo	Saeragi village, West Gizo	2014	2014-06-02	adult	female	100% EtOH	HLC	8° 2'35.69"S	156°46'34.27"E	-8.04325	156.776	present study	190	190	272	286	129	135	203	203	265	280	171	171	175	175	263	269	149	152	0	0	200	200	126	129	174	174
AJM659	Solomon Islands	Gizo	Saeragi village, West Gizo	2014	2014-06-02	adult	female	100% EtOH	HLC	8° 2'35.69"S	156°46'34.27"E	-8.04325	156.776	present study	190	190	286	286	0	0	173	182	265	280	168	171	172	172	260	266	152	152	149	149	203	203	129	129	174	174
AJM660	Solomon Islands	Gizo	Saeragi village, West Gizo	2014	2014-06-02	adult	female	100% EtOH	HLC	8° 2'35.69"S	156°46'34.27"E	-8.04325	156.776	present study	190	190	272	272	0	0	173	191	265	274	171	186	175	175	260	260	149	179	137	137	200	203	129	129	174	180
AJM661	Solomon Islands	Gizo	Saeragi village, West Gizo	2014	2014-06-02	adult	female	100% EtOH	HLC	8° 2'35.69"S	156°46'34.27"E	-8.04325	156.776	present study	190	198	272	272	0	0	0	0	265	280	171	183	166	166	263	266	152	179	0	0	203	203	126	126	174	174
AJM733	Fiji	Fiji	-	2015	2015	adult	female	70% EtOH	IC reared to adult	17°42'48.14"S	178° 3'54.11"E	-17.7134	178.065	present study	190	192	286	286	129	132	188	188	253	253	171	186	172	190	260	260	149	149	152	155	200	200	0	0	165	174
AJM734	Fiji	Fiji	-	2015	2015	adult	female	70% EtOH	IC reared to adult	17°42'48.14"S	178° 3'54.11"E	-17.7134	178.065	present study	188	190	286	286	129	129	176	176	262	265	168	186	175	175	260	266	149	152	149	149	194	194	135	135	171	174
AJM735	Fiji	Fiji	-	2015	2015	adult	female	70% EtOH	IC reared to adult	17°42'48.14"S	178° 3'54.11"E	-17.7134	178.065	present study	190	190	272	272	129	129	176	176	262	262	171	186	175	175	263	266	149	155	149	158	194	197	126	132	171	174
AJM736	Fiji	Fiji	-	2015	2015	adult	female	70% EtOH	IC reared to adult	17°42'48.14"S	178° 3'54.11"E	-17.7134	178.065	present study	192	192	268	286	129	132	176	179	262	265	174	183	175	178	263	269	152	155	119	137	191	203	135	135	174	174
AJM737	Fiji	Fiji	-	2015	2015	adult	female	70% EtOH	IC reared to adult	17°42'48.14"S	178° 3'54.11"E	-17.7134	178.065	present study	188	188	286	286	132	132	191	191	259	265	186	195	0	0	263	269	149	152	137	146	194	194	132	135	171	174
AJM880	Nauru	Menen	-	2014	2014-04-06	adult	female	desiccated over silica beads over silica beads	IC reared to adult	0°32'48.21"S	166°56'18.16"E	-0.546725	166.938	present study	190	190	286	286	129	129	182	188	256	259	171	186	172	172	263	266	152	155	152	158	194	197	126	132	165	168
AJM881	Nauru	Menen	-	2014	2014-04-06	adult	female	desiccated over silica beads over silica beads	IC reared to adult	0°32'48.21"S	166°56'18.16"E	-0.546725	166.938	present study	190	190	286	286	129	129	0	0	262	265	168	186	169	175	263	272	155	158	152	152	194	197	135	138	174	174
AJM857	Hawaii	Honolulu	-	2015	2016-05-01	adult	male	70% EtOH	EC reared to adults	21°18'25.00"N	157°51'30.00"W	21.3069	-157.858	present study	190	192	272	276	132	132	0	0	244	262	183	183	178	178	263	263	158	164	143	143	200	200	135	135	171	171
AJM858	Hawaii	Honolulu	-	2015	2016-05-01	adult	male	70% EtOH	EC reared to adults	21°18'25.00"N	157°51'30.00"W	21.3069	-157.858	present study	190	190	270	270	129	129	197	197	262	262	183	183	178	178	263	266	161	161	143	143	200	203	135	135	171	174
AJM859	Hawaii	Honolulu	-	2015	2016-05-01	adult	male	70% EtOH	EC reared to adults	21°18'25.00"N	157°51'30.00"W	21.3069	-157.858	present study	190	196	280	282	129	129	197	200	262	262	183	183	178	178	263	263	152	161	143	149	194	203	135	135	171	174
AJM860	Hawaii	Honolulu	-	2015	2016-05-01	adult	male	70% EtOH	EC reared to adults	21°18'25.00"N	157°51'30.00"W	21.3069	-157.858	present study	190	190	286	286	129	132	197	197	262	265	183	183	178	178	263	269	161	161	143	149	203	203	138	138	174	174
AJM861	Hawaii	Honolulu	-	2015	2016-05-01	adult	male	70% EtOH	EC reared to adults	21°18'25.00"N	157°51'30.00"W	21.3069	-157.858	present study	190	190	280	282	132	132	200	200	256	265	183	183	178	178	269	269	161	161	143	143	197	200	141	141	171	180
AJM862	Hawaii	Honolulu	-	2015	2016-05-01	adult	male	70% EtOH	EC reared to adults	21°18'25.00"N	157°51'30.00"W	21.3069	-157.858	present study	190	190	276	278	144	171	197	197	262	262	183	183	172	178	269	269	161	161	143	143	194	203	138	138	171	171
AJM863	Hawaii	Honolulu	-	2015	2016-05-01	adult	male	70% EtOH	EC reared to adults	21°18'25.00"N	157°51'30.00"W	21.3069	-157.858	present study	190	190	276	276	99	129	197	200	256	262	183	183	178	178	263	269	161	161	149	149	194	203	135	135	174	174
AJM864	Hawaii	Honolulu	-	2015	2016-05-01	adult	male	70% EtOH	EC reared to adults	21°18'25.00"N	157°51'30.00"W	21.3069	-157.858	present study	190	190	276	276	132	132	197	200	244	262	183	183	172	178	269	269	149	161	149	149	200	206	138	138	171	174
AJM865	Hawaii	Honolulu	-	2015	2016-05-01	adult	male	70% EtOH	EC reared to adults	21°18'25.00"N	157°51'30.00"W	21.3069	-157.858	present study	190	190	276	286	126	144	197	200	262	262	183	183	178	178	269	269	149	161	143	143	194	200	138	138	174	177
AJM866	Hawaii	Honolulu	-	2015	2016-05-01	adult	male	70% EtOH	EC reared to adults	21°18'25.00"N	157°51'30.00"W	21.3069	-157.858	present study	190	192	280	282	129	129	182	188	256	256	186	186	172	178	263	269	161	161	143	143	203	203	132	135	171	171
AJM867	Hawaii	Honolulu	-	2015	2016-05-01	adult	male	70% EtOH	EC reared to adults	21°18'25.00"N	157°51'30.00"W	21.3069	-157.858	present study	192	192	276	276	132	132	200	200	262	262	186	186	172	178	263	269	161	161	143	149	203	203	138	138	171	171
AJM868	Hawaii	Honolulu	-	2015	2016-05-01	adult	female	70% EtOH	EC reared to adults	21°18'25.00"N	157°51'30.00"W	21.3069	-157.858	present study	190	192	286	286	129	129	197	200	262	262	183	183	172	172	263	269	161	161	143	143	194	203	135	135	171	180
AJM869	Hawaii	Honolulu	-	2015	2016-05-01	adult	female	70% EtOH	EC reared to adults	21°18'25.00"N	157°51'30.00"W	21.3069	-157.858	present study	190	192	286	286	132	144	197	200	244	262	183	183	172	202	263	269	149	161	143	143	194	203	135	135	171	174
AJM870	Hawaii	Honolulu	-	2015	2016-05-01	adult	female	70% EtOH	EC reared to adults	21°18'25.00"N	157°51'30.00"W	21.3069	-157.858	present study	190	190	272	276	129	129	173	182	244	262	183	186	175	175	266	266	161	161	143	149	200	200	132	132	171	174
AJM871	Hawaii	Honolulu	-	2015	2016-05-01	adult	female	70% EtOH	EC reared to adults	21°18'25.00"N	157°51'30.00"W	21.3069	-157.858	present study	190	190	286	286	129	132	200	200	256	262	183	183	172	175	269	269	152	161	149	149	203	203	135	135	174	174
AJM872	Hawaii	Honolulu	-	2015	2016-05-01	adult	female	70% EtOH	EC reared to adults	21°18'25.00"N	157°51'30.00"W	21.3069	-157.858	present study	190	190	286	286	129	129	182	200	256	262	183	183	175	175	263	269	161	161	143	149	203	203	138	138	174	174
AJM873	Hawaii	Honolulu	-	2015	2016-05-01	adult	female	70% EtOH	EC reared to adults	21°18'25.00"N	157°51'30.00"W	21.3069	-157.858	present study	190	190	274	274	129	129	197	197	262	268	183	183	175	178	269	269	152	158	143	149	197	203	135	138	171	174
AJM874	Hawaii	Honolulu	-	2015	2016-05-01	adult	female	70% EtOH	EC reared to adults	21°18'25.00"N	157°51'30.00"W	21.3069	-157.858	present study	190	190	276	286	129	132	182	197	262	265	183	183	172	175	263	269	161	161	143	143	194	203	135	138	174	174
AJM875	Hawaii	Honolulu	-	2015	2016-05-01	adult	female	70% EtOH	EC reared to adults	21°18'25.00"N	157°51'30.00"W	21.3069	-157.858	present study	190	190	272	272	129	129	173	200	253	262	183	183	175	175	269	269	152	161	143	149	203	203	135	135	171	174
AJM876	Hawaii	Honolulu	-	2015	2016-05-01	adult	female	70% EtOH	EC reared to adults	21°18'25.00"N	157°51'30.00"W	21.3069	-157.858	present study	190	192	270	272	129	129	182	197	262	262	183	183	172	172	263	263	161	161	143	149	203	203	138	138	174	177
AJM877	Hawaii	Honolulu	-	2015	2016-05-01	adult	female	70% EtOH	EC reared to adults	21°18'25.00"N	157°51'30.00"W	21.3069	-157.858	present study	190	192	274	276	129	132	188	197	262	262	183	183	172	172	269	269	161	161	143	143	194	206	138	138	171	171
AJM878	Hawaii	Honolulu	-	2015	2016-05-01	adult	female	70% EtOH	EC reared to adults	21°18'25.00"N	157°51'30.00"W	21.3069	-157.858	present study	190	190	276	276	129	132	197	200	244	262	183	183	175	175	269	269	161	161	137	143	194	203	135	135	174	174
ATL1	USA (mainland)	Atlanta	606 Kimberly Lane, Atlanta GA 30306	2011	2011	adult	female	70% EtOH	ST	33°47'37.50"N	84°20'27.71"W	33.7937	-84.341	present study	192	194	276	276	129	129	191	191	253	253	171	177	169	169	263	266	0	0	143	146	197	206	135	141	171	174
ATL2	USA (mainland)	Atlanta	606 Kimberly Lane, Atlanta GA 30306	2011	2011	adult	female	70% EtOH	ST	33°47'37.50"N	84°20'27.71"W	33.7937	-84.341	present study	192	192	276	276	132	132	191	191	253	253	171	174	0	0	266	266	0	0	143	146	203	206	135	135	165	171
ATL3	USA (mainland)	Atlanta	606 Kimberly Lane, Atlanta GA 30306	2011	2011	adult	female	70% EtOH	ST	33°47'37.50"N	84°20'27.71"W	33.7937	-84.341	present study	192	192	274	284	129	132	182	200	253	253	171	174	0	0	263	263	149	149	146	146	203	206	135	138	171	174
ATL4	USA (mainland)	Atlanta	606 Kimberly Lane, Atlanta GA 30306	2011	2011	adult	female	70% EtOH	ST	33°47'37.50"N	84°20'27.71"W	33.7937	-84.341	present study	192	194	274	274	129	132	182	182	256	265	177	183	175	175	263	269	149	161	146	146	203	203	138	141	177	177
ATL5	USA (mainland)	Atlanta	606 Kimberly Lane, Atlanta GA 30306	2011	2011	adult	female	70% EtOH	ST	33°47'37.50"N	84°20'27.71"W	33.7937	-84.341	present study	192	194	270	284	129	129	179	191	241	241	171	174	178	178	263	263	158	161	146	146	203	203	132	138	174	177
ATL6	USA (mainland)	Atlanta	606 Kimberly Lane, Atlanta GA 30306	2011	2011	adult	female	70% EtOH	ST	33°47'37.50"N	84°20'27.71"W	33.7937	-84.341	present study	192	192	276	284	126	129	179	182	0	0	174	186	175	178	263	263	149	149	146	146	203	203	135	141	165	177
ATL7	USA (mainland)	Atlanta	606 Kimberly Lane, Atlanta GA 30306	2011	2011	adult	female	70% EtOH	ST	33°47'37.50"N	84°20'27.71"W	33.7937	-84.341	present study	192	192	270	284	129	129	182	191	256	256	177	177	175	175	257	269	161	161	146	146	200	203	135	138	171	186
ATL8	USA (mainland)	Atlanta	606 Kimberly Lane, Atlanta GA 30306	2011	2011	adult	female	70% EtOH	ST	33°47'37.50"N	84°20'27.71"W	33.7937	-84.341	present study	192	192	270	274	129	132	191	197	244	262	177	177	175	178	263	269	149	164	146	146	203	203	141	141	165	174
ATL9	USA (mainland)	Atlanta	606 Kimberly Lane, Atlanta GA 30306	2011	2011	adult	female	70% EtOH	ST	33°47'37.50"N	84°20'27.71"W	33.7937	-84.341	present study	192	192	276	284	132	132	191	197	265	265	171	177	166	166	263	266	149	161	146	146	203	203	135	138	174	186
ATL11	USA (mainland)	Atlanta	606 Kimberly Lane, Atlanta GA 30306	2011	2011	adult	female	70% EtOH	ST	33°47'37.50"N	84°20'27.71"W	33.7937	-84.341	present study	194	194	270	284	129	129	197	197	265	265	174	183	175	175	263	263	149	149	146	146	203	203	138	141	177	177
ATL12	USA (mainland)	Atlanta	606 Kimberly Lane, Atlanta GA 30306	2011	2011	adult	female	70% EtOH	ST	33°47'37.50"N	84°20'27.71"W	33.7937	-84.341	present study	192	192	278	284	129	132	179	179	262	262	171	171	166	175	266	275	149	164	146	146	203	206	135	135	183	186
ATL13	USA (mainland)	Atlanta	606 Kimberly Lane, Atlanta GA 30306	2011	2011	adult	female	70% EtOH	ST	33°47'37.50"N	84°20'27.71"W	33.7937	-84.341	present study	192	194	284	284	129	132	188	188	265	265	177	177	0	0	263	269	149	149	149	149	200	200	138	141	171	177
ATL14	USA (mainland)	Atlanta	606 Kimberly Lane, Atlanta GA 30306	2011	2011	adult	female	70% EtOH	ST	33°47'37.50"N	84°20'27.71"W	33.7937	-84.341	present study	192	194	270	270	129	129	182	182	244	244	174	177	0	0	263	266	164	164	146	146	200	206	135	135	174	183
ATL15	USA (mainland)	Atlanta	606 Kimberly Lane, Atlanta GA 30306	2011	2011	adult	female	70% EtOH	ST	33°47'37.50"N	84°20'27.71"W	33.7937	-84.341	present study	192	192	272	276	132	132	191	191	253	262	183	183	0	0	263	269	161	161	146	149	197	203	135	138	174	186
ATL16	USA (mainland)	Atlanta	606 Kimberly Lane, Atlanta GA 30306	2011	2011	adult	female	70% EtOH	ST	33°47'37.50"N	84°20'27.71"W	33.7937	-84.341	present study	192	192	270	274	126	129	179	203	244	244	171	171	178	178	263	269	149	149	146	146	200	200	132	135	165	171
ATL17	USA (mainland)	Atlanta	606 Kimberly Lane, Atlanta GA 30306	2011	2011	adult	female	70% EtOH	ST	33°47'37.50"N	84°20'27.71"W	33.7937	-84.341	present study	192	192	276	276	129	129	191	197	253	253	174	174	175	175	263	266	149	149	146	146	206	206	132	135	171	174
ATL18	USA (mainland)	Atlanta	606 Kimberly Lane, Atlanta GA 30306	2011	2011	adult	female	70% EtOH	ST	33°47'37.50"N	84°20'27.71"W	33.7937	-84.341	present study	192	192	276	276	129	129	182	182	253	265	174	177	175	178	263	269	0	0	146	146	203	206	141	141	177	186
