# Supplementary material for: Tiger on the prowl: Invasion history and spatio-temporal genetic structure of the Asian tiger mosquito Aedes albopictus (Skuse 1894) in the Indo-Pacific
Source: PLoS Negl Trop Dis. 2017 Apr 14;11(4):e0005546. doi: 10.1371/journal.pntd.0005546 (PMC5406021; doi:10.1371/journal.pntd.0005546)
Supplement: S2 Table — P values are indicated above the diagonal with insignificant (P>0.05) in bold. (XLSX) [file pntd.0005546.s002.xlsx]

## Sheet: Abbreviations for Table S2 A-C
Location	Population	Abbreviation
Torres Strait	Torres Strait (invasion)	TS
Torres Strait	Ngurupai (2012)	Ngu '12
Torres Strait	Keriri (2012)	Ker '12
Torres Strait	Keriri (2013)	Ker '13
Torres Strait	Keriri (2014)	Ker '14
Torres Strait	Poruma (2015)	Por '15
Torres Strait	Iama (2015)	Iam '15
Torres Strait	Warraber (2015)	War '15
Papua New Guinea	Southern Fly Region	FLY
Papua New Guinea	Kiunga (1992)	KIU
Papua New Guinea	Port Moresby (1996-1999)	PM
Papua New Guinea	Lihir Is. (2007)	LIH
Papua New Guinea	Daru (1992, 2008)	DAR
Papua New Guinea	Madang (2011)	MAD
Papua New Guinea	Buka Is. (2013)	BUK
Papua	Timika (2015)	TIM
Timor-Leste	Timor-Leste (2001)	TL
Indonesia	Jakarta (2012)	JAK
Indonesia	Sumba( 2013)	SUM
Singapore	Singapore (2013)	SIN
Malaysia	Ipoh (2013)	IPO
Malaysia	Kota Baru (2013)	KOT
Malaysia	Kuala Lumpur (2015)	KL
Thailand	Bangkok (2015)	BAN
Myanmar	Yangon (2013)	YAN
Myanmar	East Shan State (2013)	ESS
Christmas Is.	Christmas Is. (2011)	CH
Cocos (Keeling) Is.	Cocos (Keeling) Is. (2008)	CKI
La Reunion	La Reunion (2011)	REU
Solomon Islands	Honiara (2013)	HON
Solomon Islands	Gizo (2013-2014)	GIZ
Solomon Islands	New Mala (2014)	NEW
Fiji	Fiji (2015)	FIJ
Nauru	Menen (2014)	NAU
USA	Hawaii (2015)	HAW
USA	Atlanta (2011)	ATL

## Sheet: Table S2 A - Fst
	TS	Ngu '12	Ker '12	Ker '13	Ker '14	Por '15	Iam '15	War '15	FLY	KIU	PM	LIH	DAR	MAD	BUK	TIM	TL	JAK	SUM	SIN	IPO	KOT	KL	BAN	YAN	ESS	CH	CKI	REU	HON	GIZ	NEW	FIJ	NAU	HAW	ATL
TS	0	0.001	0.001	0.001	0.001	0.001	0.001	0.001	0.15	0.001	0.001	0.001	0.001	0.001	0.001	0.001	0.001	0.001	0.001	0.002	0.001	0.001	0.001	0.001	0.001	0.001	0.001	0.001	0.001	0.001	0.001	0.001	0.001	0.001	0.001	0.001
Ngu '12	0.0722915	0	0.001	0.001	0.001	0.001	0.001	0.001	0.001	0.001	0.001	0.001	0.001	0.001	0.001	0.001	0.001	0.001	0.001	0.001	0.001	0.001	0.001	0.001	0.001	0.001	0.001	0.001	0.001	0.001	0.001	0.001	0.027	0.032	0.001	0.001
Ker '12	0.0742376	0.0339746	0	0.001	0.001	0.001	0.001	0.001	0.001	0.001	0.001	0.001	0.001	0.001	0.001	0.001	0.001	0.001	0.001	0.001	0.001	0.001	0.001	0.001	0.001	0.001	0.001	0.001	0.001	0.001	0.001	0.001	0.001	0.002	0.001	0.001
Ker '13	0.119524	0.102459	0.109925	0	0.001	0.001	0.001	0.001	0.001	0.001	0.001	0.001	0.001	0.001	0.001	0.001	0.001	0.001	0.001	0.001	0.001	0.001	0.001	0.001	0.001	0.001	0.001	0.001	0.001	0.001	0.001	0.001	0.001	0.001	0.001	0.001
Ker '14	0.0963706	0.0609904	0.027021	0.105459	0	0.001	0.001	0.001	0.001	0.001	0.001	0.001	0.001	0.001	0.001	0.001	0.001	0.001	0.001	0.001	0.001	0.001	0.001	0.001	0.001	0.001	0.001	0.001	0.001	0.001	0.001	0.001	0.001	0.002	0.001	0.001
Por '15	0.124077	0.0905	0.117163	0.0648575	0.123448	0	0.001	0.001	0.001	0.001	0.001	0.001	0.001	0.001	0.001	0.001	0.001	0.001	0.001	0.001	0.001	0.001	0.001	0.001	0.001	0.001	0.001	0.001	0.001	0.001	0.001	0.001	0.001	0.001	0.001	0.001
Iam '15	0.164667	0.143912	0.149745	0.116519	0.159269	0.0623771	0	0.001	0.001	0.001	0.001	0.001	0.001	0.001	0.001	0.001	0.001	0.001	0.001	0.001	0.001	0.001	0.001	0.001	0.001	0.001	0.001	0.001	0.001	0.001	0.001	0.001	0.001	0.001	0.001	0.001
War '15	0.124354	0.137066	0.126396	0.0675672	0.132079	0.0698948	0.118822	0	0.001	0.001	0.001	0.001	0.001	0.001	0.001	0.001	0.001	0.001	0.001	0.001	0.001	0.001	0.001	0.001	0.001	0.001	0.001	0.001	0.001	0.001	0.001	0.001	0.001	0.004	0.001	0.001
FLY	0.00618715	0.0596335	0.0600946	0.096984	0.0855083	0.106352	0.136333	0.112125	0	0.001	0.001	0.001	0.001	0.001	0.001	0.001	0.001	0.001	0.001	0.001	0.001	0.001	0.001	0.001	0.001	0.001	0.001	0.001	0.001	0.001	0.001	0.001	0.001	0.001	0.001	0.001
KIU	0.203873	0.207562	0.215555	0.257563	0.22702	0.224573	0.275706	0.263784	0.202503	0	0.001	0.001	0.001	0.001	0.001	0.001	0.001	0.001	0.001	0.001	0.001	0.001	0.001	0.001	0.001	0.001	0.001	0.001	0.001	0.001	0.001	0.001	0.001	0.001	0.001	0.001
PM	0.145511	0.127645	0.1462	0.159035	0.160829	0.151411	0.221687	0.188271	0.139163	0.109677	0	0.001	0.001	0.001	0.001	0.001	0.001	0.001	0.001	0.001	0.001	0.001	0.001	0.001	0.001	0.001	0.001	0.001	0.001	0.001	0.001	0.001	0.001	0.001	0.001	0.001
LIH	0.133615	0.107313	0.140213	0.185166	0.167896	0.1622	0.211123	0.197182	0.123793	0.157563	0.115471	0	0.001	0.001	0.001	0.001	0.001	0.001	0.001	0.002	0.001	0.001	0.001	0.001	0.001	0.001	0.001	0.001	0.001	0.001	0.001	0.001	0.001	0.002	0.001	0.001
DAR	0.122855	0.126751	0.142422	0.174434	0.173174	0.162085	0.215152	0.185317	0.122801	0.156723	0.085859	0.0857078	0	0.001	0.001	0.001	0.001	0.001	0.001	0.001	0.001	0.001	0.001	0.001	0.001	0.001	0.001	0.001	0.001	0.001	0.001	0.001	0.001	0.001	0.001	0.001
MAD	0.117881	0.157137	0.161679	0.18257	0.201218	0.185236	0.237086	0.190555	0.121863	0.172789	0.0709973	0.0929688	0.039424	0	0.001	0.001	0.001	0.001	0.001	0.001	0.001	0.001	0.001	0.001	0.001	0.001	0.001	0.001	0.001	0.001	0.001	0.001	0.001	0.001	0.001	0.001
BUK	0.194573	0.164303	0.175581	0.182306	0.202582	0.211604	0.27595	0.244928	0.188164	0.216199	0.0873883	0.149872	0.126603	0.134946	0	0.001	0.001	0.001	0.001	0.001	0.001	0.001	0.001	0.001	0.001	0.001	0.001	0.001	0.001	0.001	0.001	0.001	0.001	0.001	0.001	0.001
TIM	0.19695	0.149522	0.154478	0.208723	0.179193	0.178997	0.238012	0.216525	0.175603	0.207784	0.141857	0.135898	0.161063	0.150541	0.194967	0	0.001	0.001	0.001	0.001	0.001	0.001	0.001	0.001	0.001	0.001	0.001	0.001	0.001	0.001	0.001	0.001	0.001	0.007	0.001	0.001
TL	0.0866518	0.060488	0.0435871	0.115922	0.0751243	0.113937	0.168788	0.125157	0.0673412	0.168944	0.0926591	0.116756	0.135084	0.138949	0.142969	0.154471	0	0.001	0.001	0.001	0.001	0.001	0.001	0.001	0.001	0.001	0.001	0.001	0.001	0.001	0.001	0.001	0.001	0.001	0.001	0.001
JAK	0.0689496	0.052786	0.030656	0.100695	0.0575982	0.0992799	0.13904	0.0940389	0.0562359	0.187013	0.125175	0.112421	0.130144	0.147156	0.163185	0.143333	0.0623423	0	0.001	0.001	0.001	0.001	0.001	0.001	0.001	0.001	0.001	0.001	0.001	0.001	0.001	0.001	0.001	0.006	0.001	0.001
SUM	0.0753751	0.0825091	0.0677449	0.0811888	0.0909231	0.0881573	0.12898	0.0809876	0.0492651	0.211269	0.143071	0.152771	0.161198	0.163937	0.192477	0.189037	0.0833928	0.0559015	0	0.001	0.001	0.001	0.001	0.001	0.001	0.001	0.001	0.001	0.001	0.001	0.001	0.001	0.001	0.001	0.001	0.001
SIN	0.0904496	0.108609	0.118683	0.12393	0.174215	0.141466	0.195856	0.12586	0.075629	0.205772	0.0808619	0.0768852	0.0754553	0.0647947	0.132531	0.121904	0.103702	0.0768467	0.100755	0	0.031	0.168	0.112	0.04	0.003	0.002	0.001	0.001	0.008	0.002	0.001	0.001	0.004	0.098	0.001	0.001
IPO	0.124561	0.101797	0.0960899	0.130967	0.119912	0.138573	0.16411	0.140201	0.105656	0.177986	0.104174	0.0794238	0.103692	0.10626	0.117122	0.102976	0.107033	0.0759485	0.099153	0.0254833	0	0.068	0.001	0.015	0.001	0.003	0.001	0.001	0.001	0.001	0.001	0.001	0.001	0.045	0.001	0.001
KOT	0.126962	0.0742634	0.105769	0.123921	0.145891	0.137327	0.179542	0.146639	0.117148	0.225571	0.10203	0.0834452	0.0690338	0.0674158	0.13186	0.0871064	0.129125	0.0922673	0.11629	0.020753	0.0128418	0	0.006	0.171	0.001	0.001	0.001	0.001	0.001	0.001	0.001	0.001	0.091	0.165	0.001	0.001
KL	0.0858054	0.0515362	0.0559744	0.103576	0.0822804	0.107879	0.139998	0.107588	0.0697295	0.134038	0.0864698	0.0668755	0.0877984	0.0893871	0.117199	0.0826856	0.0573529	0.045538	0.0775232	0.0155521	0.0273095	0.0249052	0	0.121	0.001	0.042	0.001	0.001	0.001	0.001	0.001	0.001	0.018	0.296	0.001	0.001
BAN	0.0984957	0.0701068	0.0769046	0.132825	0.107856	0.144966	0.205763	0.137948	0.0868654	0.189185	0.0829672	0.081816	0.0890804	0.0742328	0.127182	0.0713632	0.0918638	0.0605183	0.109678	0.0414374	0.0258095	0.0143655	0.0108015	0	0.001	0.003	0.001	0.001	0.001	0.001	0.001	0.001	0.025	0.03	0.001	0.001
YAN	0.120282	0.113013	0.116637	0.165622	0.146592	0.154376	0.20871	0.15081	0.115139	0.214219	0.130191	0.0993863	0.112706	0.128102	0.163835	0.190074	0.131929	0.0852952	0.0999564	0.0678878	0.0681874	0.102928	0.0581996	0.0650351	0	0.001	0.001	0.001	0.001	0.001	0.001	0.001	0.001	0.001	0.001	0.001
ESS	0.127866	0.106984	0.0969242	0.124726	0.0974584	0.139685	0.176094	0.139811	0.111763	0.204846	0.112345	0.119576	0.124584	0.129272	0.188505	0.154766	0.113434	0.0812525	0.0934209	0.0843451	0.0428819	0.0790028	0.0195039	0.063514	0.0867428	0	0.001	0.001	0.001	0.001	0.001	0.001	0.02	0.016	0.001	0.001
CH	0.152449	0.121234	0.153992	0.134848	0.167662	0.172941	0.216897	0.182296	0.13223	0.183973	0.118771	0.113955	0.136986	0.132448	0.157734	0.121495	0.144527	0.122077	0.157742	0.120755	0.0954921	0.0900899	0.0761238	0.0708794	0.153065	0.132613	0	0.001	0.001	0.001	0.001	0.001	0.002	0.001	0.001	0.001
CKI	0.136621	0.140073	0.131516	0.156868	0.153039	0.150658	0.209142	0.16943	0.117835	0.241665	0.133381	0.129339	0.121662	0.114181	0.211419	0.110373	0.155903	0.11369	0.134754	0.0896667	0.104225	0.0843051	0.0885215	0.0872852	0.155523	0.134448	0.135482	0	0.001	0.001	0.001	0.001	0.001	0.004	0.001	0.001
REU	0.186025	0.184848	0.208035	0.231133	0.246304	0.220437	0.278517	0.240026	0.173188	0.272289	0.15648	0.12236	0.205632	0.168752	0.242717	0.183653	0.134172	0.176833	0.192038	0.102686	0.116657	0.148276	0.104516	0.158202	0.192143	0.192107	0.179864	0.211107	0	0.001	0.001	0.001	0.001	0.003	0.001	0.001
HON	0.115219	0.118955	0.12426	0.184131	0.160137	0.170356	0.194925	0.179141	0.10659	0.176128	0.109976	0.0828812	0.115484	0.119561	0.149921	0.17755	0.120023	0.10148	0.140613	0.0625677	0.072743	0.102162	0.0653035	0.0975304	0.103659	0.113664	0.112838	0.176156	0.155717	0	0.001	0.001	0.001	0.001	0.001	0.001
GIZ	0.152676	0.134576	0.128498	0.177433	0.172088	0.159458	0.215405	0.179559	0.132638	0.18451	0.0878857	0.1156	0.128485	0.114733	0.118698	0.145645	0.116599	0.1064	0.142511	0.0773711	0.0746905	0.107345	0.0649991	0.0822183	0.102936	0.0986174	0.129642	0.160597	0.170354	0.056222	0	0.001	0.001	0.004	0.001	0.001
NEW	0.158736	0.0944858	0.111237	0.183304	0.139073	0.157367	0.216893	0.179848	0.147959	0.198789	0.113121	0.0898419	0.120349	0.13228	0.148949	0.133857	0.128296	0.0873578	0.151037	0.0843305	0.0737344	0.0934949	0.0495258	0.0694662	0.100751	0.0894261	0.116876	0.131788	0.180547	0.0678993	0.0451986	0	0.009	0.055	0.001	0.001
FIJ	0.147629	0.0429171	0.0935708	0.114863	0.109498	0.121901	0.202359	0.152415	0.130743	0.240393	0.0904258	0.100233	0.106793	0.109927	0.136481	0.0960356	0.107819	0.0796414	0.121708	0.0955214	0.0557063	0.0283983	0.0244991	0.0437657	0.104947	0.0505826	0.0885815	0.11967	0.195822	0.109675	0.0757763	0.0386381	0	0.256	0.001	0.001
NAU	0.142799	0.0841484	0.0990788	0.162611	0.120353	0.129819	0.238863	0.109577	0.143295	0.23631	0.0952058	0.110643	0.127671	0.119767	0.221803	0.0924422	0.119528	0.0699393	0.128639	0.068155	0.0469962	0.0328787	0.00980248	0.0612972	0.116169	0.0854118	0.119187	0.118252	0.245431	0.11835	0.0976599	0.0537141	0.0284448	0	0.001	0.001
HAW	0.211495	0.195833	0.211122	0.192775	0.221045	0.229978	0.27029	0.199997	0.223706	0.297165	0.217392	0.199418	0.236949	0.228138	0.250898	0.239494	0.186745	0.175401	0.202604	0.160804	0.148154	0.172747	0.134005	0.160057	0.229855	0.177034	0.207281	0.244181	0.193386	0.220653	0.216461	0.200013	0.192462	0.235387	0	0.001
ATL	0.196636	0.170136	0.204993	0.202766	0.223767	0.224171	0.283851	0.255641	0.187739	0.246988	0.162123	0.168916	0.183356	0.165518	0.177885	0.172348	0.1785	0.206145	0.211203	0.193485	0.145464	0.133532	0.127741	0.155602	0.200097	0.186932	0.152543	0.200376	0.178098	0.207777	0.18474	0.193838	0.142254	0.23685	0.23404	0

## Sheet: Table S2 B - G"st
	TS	Ngu '12	Ker '12	Ker '13	Ker '14	Por '15	Iam '15	War '15	FLY	KIU	PM	LIH	DAR	MAD	BUK	TIM	TL	JAK	SUM	SIN	IPO	KOT	KL	BAN	YAN	ESS	CH	CKI	REU	HON	GIZ	NEW	FIJ	NAU	HAW	ATL
TS	0	0.001	0.001	0.001	0.001	0.001	0.001	0.001	0.208	0.001	0.001	0.001	0.001	0.001	0.001	0.001	0.001	0.001	0.001	0.001	0.001	0.001	0.001	0.001	0.001	0.001	0.001	0.001	0.001	0.001	0.001	0.001	0.001	0.002	0.001	0.001
Ngu '12	0.228584	0	0.005	0.001	0.001	0.001	0.001	0.001	0.002	0.001	0.001	0.001	0.001	0.001	0.001	0.001	0.001	0.001	0.001	0.001	0.001	0.001	0.001	0.004	0.001	0.003	0.001	0.001	0.001	0.001	0.001	0.001	0.044	0.038	0.001	0.001
Ker '12	0.226291	0.103947	0	0.001	0.002	0.001	0.001	0.001	0.001	0.001	0.001	0.001	0.001	0.001	0.001	0.001	0.002	0.001	0.001	0.001	0.001	0.001	0.001	0.001	0.001	0.001	0.001	0.001	0.001	0.001	0.001	0.001	0.001	0.006	0.001	0.001
Ker '13	0.369934	0.34722	0.335185	0	0.001	0.001	0.001	0.001	0.001	0.001	0.001	0.001	0.001	0.001	0.001	0.001	0.001	0.001	0.001	0.002	0.001	0.001	0.001	0.001	0.001	0.001	0.001	0.001	0.001	0.001	0.001	0.001	0.001	0.02	0.001	0.001
Ker '14	0.275886	0.170109	0.0750058	0.291471	0	0.001	0.001	0.001	0.001	0.001	0.001	0.001	0.001	0.001	0.001	0.001	0.001	0.001	0.001	0.001	0.001	0.001	0.001	0.001	0.001	0.001	0.001	0.001	0.001	0.001	0.001	0.001	0.001	0.008	0.001	0.001
Por '15	0.39268	0.305723	0.370962	0.209827	0.361171	0	0.001	0.001	0.001	0.001	0.001	0.001	0.001	0.001	0.001	0.001	0.001	0.001	0.001	0.001	0.001	0.001	0.001	0.001	0.001	0.001	0.001	0.001	0.001	0.001	0.001	0.001	0.001	0.003	0.001	0.001
Iam '15	0.459475	0.401321	0.405262	0.311339	0.406208	0.17738	0	0.001	0.001	0.001	0.001	0.001	0.001	0.001	0.001	0.001	0.001	0.001	0.001	0.001	0.001	0.001	0.001	0.001	0.001	0.001	0.001	0.001	0.001	0.001	0.001	0.001	0.001	0.008	0.001	0.001
War '15	0.37275	0.431868	0.373967	0.201843	0.36251	0.217362	0.316976	0	0.001	0.001	0.001	0.001	0.001	0.001	0.001	0.001	0.001	0.001	0.001	0.001	0.001	0.001	0.001	0.001	0.001	0.001	0.001	0.001	0.001	0.001	0.001	0.001	0.001	0.002	0.001	0.001
FLY	0.0182155	0.20147	0.182028	0.303461	0.235422	0.342059	0.365515	0.334443	0	0.001	0.001	0.001	0.001	0.001	0.001	0.001	0.001	0.001	0.001	0.001	0.001	0.001	0.001	0.001	0.001	0.001	0.001	0.001	0.002	0.001	0.001	0.001	0.001	0.007	0.001	0.001
KIU	0.568663	0.589679	0.583091	0.689569	0.573672	0.640691	0.677516	0.701992	0.545836	0	0.001	0.001	0.001	0.001	0.001	0.001	0.001	0.001	0.001	0.001	0.001	0.001	0.001	0.001	0.001	0.001	0.001	0.001	0.001	0.001	0.001	0.001	0.001	0.011	0.001	0.001
PM	0.471376	0.455352	0.47736	0.534657	0.482747	0.517826	0.646217	0.602831	0.466216	0.323759	0	0.001	0.001	0.001	0.001	0.001	0.001	0.001	0.001	0.001	0.001	0.001	0.001	0.001	0.001	0.001	0.001	0.001	0.001	0.001	0.001	0.001	0.001	0.004	0.001	0.001
LIH	0.422159	0.363676	0.444321	0.598808	0.493738	0.53697	0.604147	0.613721	0.399111	0.454004	0.393085	0	0.001	0.001	0.001	0.001	0.001	0.001	0.001	0.003	0.001	0.001	0.001	0.001	0.001	0.001	0.001	0.001	0.001	0.001	0.001	0.001	0.001	0.004	0.001	0.001
DAR	0.374458	0.409876	0.430767	0.535107	0.485304	0.514495	0.586283	0.550735	0.376149	0.427606	0.280892	0.272275	0	0.001	0.001	0.001	0.001	0.001	0.001	0.002	0.001	0.001	0.001	0.001	0.001	0.001	0.001	0.001	0.001	0.001	0.001	0.001	0.001	0.009	0.001	0.001
MAD	0.365005	0.52215	0.499722	0.574697	0.577054	0.599214	0.661554	0.578773	0.382605	0.484215	0.236257	0.300277	0.12231	0	0.001	0.001	0.001	0.001	0.001	0.002	0.001	0.001	0.001	0.001	0.001	0.001	0.001	0.001	0.001	0.001	0.001	0.001	0.001	0.003	0.001	0.001
BUK	0.567221	0.501265	0.500998	0.519252	0.534385	0.63718	0.706578	0.68593	0.540244	0.547515	0.274251	0.454683	0.364283	0.398818	0	0.001	0.001	0.001	0.001	0.002	0.001	0.001	0.001	0.001	0.001	0.001	0.001	0.001	0.002	0.001	0.001	0.001	0.001	0.007	0.001	0.001
TIM	0.584347	0.469374	0.452292	0.617211	0.485704	0.551367	0.627164	0.622916	0.520445	0.545522	0.450908	0.419679	0.47387	0.453199	0.539547	0	0.001	0.001	0.001	0.001	0.001	0.001	0.001	0.001	0.001	0.001	0.001	0.001	0.001	0.001	0.001	0.001	0.001	0.026	0.001	0.001
TL	0.278664	0.221159	0.138091	0.385036	0.214405	0.386815	0.471737	0.392387	0.224801	0.474401	0.329376	0.396705	0.435717	0.459659	0.430537	0.481542	0	0.001	0.001	0.005	0.001	0.001	0.001	0.001	0.001	0.002	0.001	0.001	0.001	0.001	0.001	0.001	0.001	0.017	0.001	0.001
JAK	0.215163	0.165582	0.096199	0.318875	0.172056	0.320495	0.40491	0.29016	0.175035	0.541462	0.411604	0.361757	0.40681	0.46591	0.491157	0.437807	0.202787	0	0.001	0.002	0.001	0.001	0.001	0.002	0.001	0.001	0.001	0.001	0.001	0.001	0.001	0.001	0.001	0.015	0.001	0.001
SUM	0.236891	0.277299	0.214016	0.263509	0.266152	0.290502	0.367291	0.251264	0.157973	0.603664	0.484801	0.501776	0.509075	0.526795	0.579515	0.580295	0.282347	0.178697	0	0.001	0.001	0.001	0.001	0.001	0.001	0.001	0.001	0.001	0.001	0.001	0.001	0.001	0.001	0.001	0.001	0.001
SIN	0.29899	0.432555	0.383769	0.415689	0.501784	0.491175	0.543957	0.397357	0.26183	0.57001	0.29973	0.268416	0.244754	0.218941	0.391987	0.38428	0.387607	0.25507	0.352778	0	0.085	0.206	0.13	0.036	0.007	0.008	0.003	0.003	0.021	0.003	0.003	0.002	0.02	0.136	0.001	0.002
IPO	0.415633	0.371486	0.325358	0.455989	0.375457	0.488707	0.499498	0.465507	0.365469	0.54616	0.37803	0.278435	0.351094	0.365001	0.381146	0.339758	0.391832	0.255299	0.345967	0.0974909	0	0.108	0.001	0.024	0.001	0.004	0.001	0.001	0.001	0.001	0.001	0.001	0.001	0.053	0.001	0.001
KOT	0.410192	0.276182	0.337245	0.406856	0.417274	0.466111	0.496231	0.457482	0.389993	0.624456	0.364988	0.285147	0.221929	0.224186	0.390219	0.270107	0.461038	0.303481	0.395458	0.0736632	0.0508041	0	0.008	0.203	0.001	0.005	0.001	0.001	0.003	0.001	0.001	0.001	0.11	0.186	0.001	0.001
KL	0.310082	0.213271	0.21099	0.406226	0.283253	0.418035	0.465914	0.393429	0.271994	0.454006	0.345528	0.256655	0.327485	0.336605	0.422447	0.302087	0.241193	0.162242	0.296121	0.0905598	0.111215	0.11831	0	0.121	0.001	0.032	0.001	0.001	0.001	0.001	0.001	0.001	0.044	0.149	0.001	0.001
BAN	0.316572	0.263859	0.241911	0.435275	0.302957	0.490087	0.566111	0.42763	0.289492	0.518481	0.296093	0.277341	0.28374	0.244235	0.372853	0.219064	0.329146	0.195822	0.371527	0.154971	0.095231	0.0503671	0.060075	0	0.003	0.005	0.001	0.001	0.006	0.001	0.001	0.001	0.039	0.035	0.001	0.001
YAN	0.380585	0.392371	0.366252	0.531297	0.418764	0.512384	0.57785	0.463794	0.370846	0.593419	0.449545	0.330623	0.35576	0.414372	0.483425	0.579173	0.45186	0.275933	0.33118	0.232669	0.244646	0.349728	0.236986	0.218535	0	0.003	0.001	0.001	0.001	0.001	0.001	0.001	0.001	0.01	0.001	0.001
ESS	0.403034	0.380584	0.299331	0.385974	0.269342	0.455477	0.467229	0.419111	0.356482	0.537277	0.389124	0.395603	0.386648	0.414299	0.52837	0.459698	0.384443	0.265347	0.312314	0.279936	0.163789	0.261343	0.109035	0.210876	0.281614	0	0.001	0.001	0.006	0.001	0.001	0.001	0.052	0.043	0.001	0.001
CH	0.475309	0.426917	0.47798	0.432845	0.470958	0.568377	0.591314	0.554561	0.426019	0.501621	0.406171	0.373046	0.426696	0.422792	0.460164	0.365448	0.498442	0.38688	0.51593	0.440117	0.335677	0.312088	0.302928	0.247497	0.505823	0.436125	0	0.001	0.003	0.001	0.001	0.001	0.001	0.014	0.001	0.001
CKI	0.41187	0.44345	0.389839	0.466786	0.418941	0.470908	0.555771	0.493089	0.351538	0.638681	0.430969	0.405881	0.362802	0.349231	0.589307	0.317595	0.490101	0.353069	0.420558	0.273267	0.35047	0.25934	0.330804	0.264952	0.478552	0.396488	0.410872	0	0.001	0.001	0.001	0.001	0.001	0.005	0.001	0.001
REU	0.563964	0.62084	0.611405	0.678998	0.654862	0.686708	0.714611	0.688624	0.526882	0.687558	0.51939	0.395805	0.61064	0.52145	0.65252	0.526967	0.437084	0.547898	0.605267	0.323615	0.406902	0.464916	0.422862	0.496087	0.590861	0.539983	0.565543	0.597936	0	0.001	0.001	0.001	0.008	0.067	0.001	0.001
HON	0.350834	0.381422	0.374004	0.560076	0.44607	0.539084	0.527625	0.529703	0.323626	0.476135	0.359142	0.263084	0.349149	0.369657	0.427253	0.519396	0.383584	0.31743	0.443265	0.195065	0.246842	0.32378	0.245736	0.305821	0.324682	0.347019	0.347592	0.521403	0.458813	0	0.001	0.001	0.001	0.005	0.001	0.001
GIZ	0.465747	0.445511	0.387989	0.545538	0.476024	0.508277	0.577979	0.531911	0.409267	0.494157	0.29099	0.369102	0.389952	0.356816	0.337548	0.427158	0.381087	0.332347	0.452782	0.257257	0.255966	0.349146	0.250397	0.266203	0.326567	0.308651	0.409139	0.475585	0.507979	0.168737	0	0.001	0.001	0.016	0.001	0.001
NEW	0.48318	0.306751	0.335352	0.561006	0.385716	0.499716	0.584484	0.532241	0.453684	0.5351	0.371699	0.285904	0.364525	0.409984	0.424403	0.392107	0.415218	0.272831	0.4777	0.275379	0.251287	0.30104	0.189612	0.221421	0.317967	0.279039	0.364781	0.390359	0.535181	0.204285	0.136826	0	0.031	0.044	0.001	0.001
FIJ	0.472762	0.166857	0.29289	0.371141	0.30429	0.408285	0.550302	0.468764	0.432048	0.652848	0.321844	0.338668	0.338468	0.360457	0.394665	0.293358	0.383496	0.258264	0.410594	0.352394	0.205181	0.0987655	0.120201	0.155122	0.351163	0.162867	0.307955	0.361615	0.596427	0.34127	0.243617	0.121716	0	0.291	0.001	0.001
NAU	0.47434	0.36395	0.330937	0.514535	0.348667	0.445242	0.633142	0.354009	0.483307	0.61688	0.368247	0.396901	0.419266	0.41298	0.618286	0.309146	0.437877	0.262325	0.453251	0.263374	0.219454	0.149446	0.13924	0.244174	0.396648	0.26258	0.436866	0.362444	0.645244	0.380225	0.336644	0.206689	0.133136	0	0.002	0.004
HAW	0.569098	0.517885	0.545115	0.485115	0.538767	0.626088	0.641982	0.509382	0.569088	0.691154	0.607063	0.548936	0.616853	0.610524	0.606299	0.600189	0.490609	0.495091	0.5541	0.404163	0.435677	0.443225	0.43248	0.404452	0.600926	0.433055	0.530459	0.615551	0.458886	0.569343	0.549084	0.511715	0.48185	0.570264	0	0.001
ATL	0.589263	0.543071	0.606244	0.605472	0.610781	0.698453	0.752483	0.7423	0.562777	0.65139	0.522373	0.527703	0.545083	0.503948	0.49562	0.494987	0.564	0.63457	0.655809	0.618166	0.485988	0.417655	0.471836	0.484773	0.616757	0.556081	0.465498	0.581259	0.512371	0.613789	0.547594	0.573701	0.438076	0.705331	0.587769	0

## Sheet: Table S2 C - Jost's D
	TS	Ngu '12	Ker '12	Ker '13	Ker '14	Por '15	Iam '15	War '15	FLY	KIU	PM	LIH	DAR	MAD	BUK	TIM	TL	JAK	SUM	SIN	IPO	KOT	KL	BAN	YAN	ESS	CH	CKI	REU	HON	GIZ	NEW	FIJ	NAU	HAW	ATL
TS	0	0.001	0.001	0.001	0.001	0.001	0.001	0.001	0.205	0.001	0.001	0.001	0.001	0.001	0.001	0.001	0.001	0.001	0.001	0.001	0.001	0.001	0.001	0.001	0.001	0.001	0.001	0.001	0.001	0.001	0.001	0.001	0.001	0.002	0.001	0.001
Ngu '12	0.171907	0	0.005	0.001	0.001	0.001	0.001	0.001	0.002	0.001	0.001	0.001	0.001	0.001	0.001	0.001	0.001	0.001	0.001	0.001	0.001	0.001	0.001	0.004	0.001	0.003	0.001	0.001	0.001	0.001	0.001	0.001	0.041	0.038	0.001	0.001
Ker '12	0.163897	0.0749615	0	0.001	0.002	0.001	0.001	0.001	0.001	0.001	0.001	0.001	0.001	0.001	0.001	0.001	0.002	0.001	0.001	0.001	0.001	0.001	0.001	0.001	0.001	0.001	0.001	0.001	0.001	0.001	0.001	0.001	0.001	0.006	0.001	0.001
Ker '13	0.283984	0.272701	0.253266	0	0.001	0.001	0.001	0.001	0.001	0.001	0.001	0.001	0.001	0.001	0.001	0.001	0.001	0.001	0.001	0.002	0.001	0.001	0.001	0.001	0.001	0.001	0.001	0.001	0.001	0.001	0.001	0.001	0.001	0.02	0.001	0.001
Ker '14	0.1973	0.121181	0.0495419	0.210252	0	0.001	0.001	0.001	0.001	0.001	0.001	0.001	0.001	0.001	0.001	0.001	0.001	0.001	0.001	0.001	0.001	0.001	0.001	0.001	0.001	0.001	0.001	0.001	0.001	0.001	0.001	0.001	0.001	0.006	0.001	0.001
Por '15	0.307092	0.239111	0.287227	0.154492	0.271202	0	0.001	0.001	0.001	0.001	0.001	0.001	0.001	0.001	0.001	0.001	0.001	0.001	0.001	0.001	0.001	0.001	0.001	0.001	0.001	0.001	0.001	0.001	0.001	0.001	0.001	0.001	0.001	0.003	0.001	0.001
Iam '15	0.350654	0.307654	0.301338	0.223685	0.29372	0.122654	0	0.001	0.001	0.001	0.001	0.001	0.001	0.001	0.001	0.001	0.001	0.001	0.001	0.001	0.001	0.001	0.001	0.001	0.001	0.001	0.001	0.001	0.001	0.001	0.001	0.001	0.001	0.008	0.001	0.001
War '15	0.283027	0.344906	0.283407	0.144298	0.265879	0.158342	0.225405	0	0.001	0.001	0.001	0.001	0.001	0.001	0.001	0.001	0.001	0.001	0.001	0.001	0.001	0.001	0.001	0.001	0.001	0.001	0.001	0.001	0.001	0.001	0.001	0.001	0.001	0.002	0.001	0.001
FLY	0.0123942	0.151296	0.130446	0.228422	0.166455	0.263835	0.268982	0.251368	0	0.001	0.001	0.001	0.001	0.001	0.001	0.001	0.001	0.001	0.001	0.001	0.001	0.001	0.001	0.001	0.001	0.001	0.001	0.001	0.002	0.001	0.001	0.001	0.001	0.007	0.001	0.001
KIU	0.453687	0.486085	0.467374	0.583949	0.447603	0.534054	0.554454	0.594159	0.432275	0	0.001	0.001	0.001	0.001	0.001	0.001	0.001	0.001	0.001	0.001	0.001	0.001	0.001	0.001	0.001	0.001	0.001	0.001	0.001	0.001	0.001	0.001	0.001	0.011	0.001	0.001
PM	0.382389	0.376873	0.387432	0.444992	0.383754	0.431819	0.545613	0.510288	0.379058	0.237919	0	0.001	0.001	0.001	0.001	0.001	0.001	0.001	0.001	0.001	0.001	0.001	0.001	0.001	0.001	0.001	0.001	0.001	0.001	0.001	0.001	0.001	0.001	0.004	0.001	0.001
LIH	0.333377	0.28956	0.353102	0.506565	0.390705	0.447308	0.49709	0.518105	0.313913	0.348128	0.314043	0	0.001	0.001	0.001	0.001	0.001	0.001	0.001	0.002	0.001	0.001	0.001	0.001	0.001	0.001	0.001	0.001	0.001	0.001	0.001	0.001	0.001	0.004	0.001	0.001
DAR	0.286692	0.327112	0.336207	0.436952	0.377858	0.42045	0.473363	0.448491	0.289415	0.319607	0.213198	0.203736	0	0.001	0.001	0.001	0.001	0.001	0.001	0.002	0.001	0.001	0.001	0.001	0.001	0.001	0.001	0.001	0.001	0.001	0.001	0.001	0.001	0.009	0.001	0.001
MAD	0.28033	0.435612	0.402976	0.479182	0.470229	0.508133	0.556024	0.479247	0.29708	0.373602	0.177995	0.228497	0.0862061	0	0.001	0.001	0.001	0.001	0.001	0.001	0.001	0.001	0.001	0.001	0.001	0.001	0.001	0.001	0.001	0.001	0.001	0.001	0.001	0.003	0.001	0.001
BUK	0.459841	0.405212	0.393731	0.412905	0.416351	0.537694	0.595641	0.583308	0.434186	0.423067	0.202441	0.355602	0.270864	0.302866	0	0.001	0.001	0.001	0.001	0.002	0.001	0.001	0.001	0.001	0.001	0.001	0.001	0.001	0.002	0.001	0.001	0.001	0.001	0.007	0.001	0.001
TIM	0.48144	0.378794	0.352153	0.516795	0.374132	0.452881	0.511762	0.518672	0.419066	0.425773	0.359246	0.32732	0.372664	0.355653	0.427487	0	0.001	0.001	0.001	0.001	0.001	0.001	0.001	0.001	0.001	0.001	0.001	0.001	0.001	0.001	0.001	0.001	0.001	0.026	0.001	0.001
TL	0.211954	0.171016	0.100023	0.3044	0.154207	0.309031	0.370192	0.307559	0.168925	0.370827	0.260902	0.317853	0.349282	0.373808	0.337037	0.388614	0	0.001	0.001	0.005	0.001	0.001	0.001	0.001	0.001	0.002	0.001	0.001	0.001	0.001	0.001	0.001	0.001	0.017	0.001	0.001
JAK	0.156834	0.12294	0.0671851	0.24191	0.119279	0.246058	0.30397	0.215177	0.126488	0.429023	0.32894	0.281432	0.317349	0.373736	0.387663	0.341769	0.151552	0	0.001	0.001	0.001	0.001	0.001	0.001	0.001	0.001	0.001	0.001	0.001	0.001	0.001	0.001	0.001	0.013	0.001	0.001
SUM	0.174933	0.214547	0.15646	0.197194	0.192194	0.221873	0.272776	0.184737	0.114251	0.493942	0.398955	0.411934	0.414392	0.433959	0.476504	0.481412	0.217703	0.130439	0	0.001	0.001	0.001	0.001	0.001	0.001	0.001	0.001	0.001	0.001	0.001	0.001	0.001	0.001	0.001	0.001	0.001
SIN	0.23234	0.361641	0.305234	0.335749	0.406011	0.410336	0.443795	0.315688	0.202247	0.46813	0.238661	0.209352	0.186507	0.166917	0.305702	0.303175	0.317167	0.196582	0.282094	0	0.081	0.206	0.127	0.036	0.004	0.008	0.003	0.002	0.021	0.002	0.003	0.002	0.02	0.136	0.001	0.002
IPO	0.332876	0.301476	0.252316	0.371441	0.288543	0.405957	0.398832	0.376655	0.289073	0.442442	0.305546	0.21602	0.274969	0.289017	0.29488	0.262012	0.318615	0.195316	0.273744	0.0739384	0	0.107	0.001	0.024	0.001	0.004	0.001	0.001	0.001	0.001	0.001	0.001	0.001	0.053	0.001	0.001
KOT	0.325994	0.216925	0.260507	0.323473	0.323043	0.381895	0.392759	0.366625	0.309101	0.519909	0.292101	0.220147	0.165228	0.168401	0.300245	0.201801	0.380863	0.234036	0.316091	0.0549438	0.0373529	0	0.009	0.203	0.001	0.005	0.001	0.001	0.003	0.001	0.001	0.001	0.11	0.186	0.001	0.001
KL	0.24516	0.169527	0.161724	0.332464	0.215756	0.34598	0.374486	0.316967	0.213946	0.361698	0.282388	0.202487	0.260268	0.269906	0.339068	0.23552	0.192229	0.123701	0.235904	0.0708519	0.0860349	0.0913174	0	0.123	0.001	0.039	0.001	0.001	0.001	0.001	0.001	0.001	0.045	0.158	0.001	0.001
BAN	0.243906	0.206943	0.18113	0.349894	0.224758	0.405107	0.461658	0.339283	0.222222	0.412517	0.232215	0.213818	0.215848	0.18486	0.285273	0.161033	0.261207	0.145983	0.29493	0.118588	0.0709845	0.0367145	0.0457693	0	0.003	0.005	0.001	0.001	0.006	0.001	0.001	0.001	0.039	0.035	0.001	0.001
YAN	0.296436	0.315754	0.283051	0.438084	0.321527	0.423298	0.47003	0.3694	0.289015	0.483896	0.366373	0.256394	0.274329	0.328425	0.382439	0.481074	0.368907	0.20868	0.256502	0.17932	0.188083	0.275599	0.18641	0.165356	0	0.003	0.001	0.001	0.001	0.001	0.001	0.001	0.001	0.01	0.001	0.001
ESS	0.312429	0.301832	0.222246	0.2972	0.191544	0.364089	0.356951	0.323602	0.272617	0.421434	0.306965	0.309577	0.297193	0.324148	0.419938	0.359625	0.302823	0.196854	0.237027	0.215066	0.120952	0.196725	0.0817961	0.1564	0.211294	0	0.001	0.001	0.006	0.001	0.001	0.001	0.052	0.043	0.001	0.001
CH	0.382867	0.347856	0.384622	0.344444	0.368977	0.478858	0.483513	0.457246	0.338767	0.392558	0.326122	0.293249	0.337349	0.335893	0.360609	0.279427	0.413707	0.303552	0.42591	0.363097	0.265247	0.243411	0.242661	0.18951	0.416855	0.34672	0	0.001	0.003	0.001	0.001	0.001	0.001	0.014	0.001	0.001
CKI	0.3176	0.355518	0.297233	0.368342	0.314668	0.37614	0.43959	0.389572	0.265813	0.523364	0.342136	0.316208	0.274159	0.264444	0.478902	0.232869	0.397788	0.268067	0.328971	0.207723	0.272463	0.193515	0.261439	0.198242	0.38314	0.302788	0.320489	0	0.001	0.001	0.001	0.001	0.001	0.005	0.001	0.001
REU	0.457814	0.528311	0.504818	0.579433	0.541101	0.592616	0.605015	0.58682	0.422181	0.571474	0.421832	0.303343	0.504839	0.417449	0.539808	0.416	0.343784	0.443694	0.504442	0.246212	0.31883	0.368165	0.341892	0.398301	0.488815	0.42991	0.464398	0.48742	0	0.001	0.001	0.001	0.008	0.067	0.001	0.001
HON	0.265863	0.300928	0.28518	0.461173	0.341017	0.444128	0.414101	0.42708	0.243779	0.36305	0.279515	0.195915	0.26413	0.283752	0.325365	0.415582	0.301383	0.239338	0.351581	0.145809	0.186521	0.248791	0.190286	0.233755	0.247145	0.262005	0.266564	0.418905	0.35418	0	0.001	0.001	0.001	0.005	0.001	0.001
GIZ	0.369356	0.360386	0.297967	0.447446	0.369137	0.414465	0.464844	0.429894	0.319037	0.38056	0.221743	0.285875	0.300128	0.273137	0.248326	0.329815	0.299949	0.252345	0.361036	0.197095	0.194384	0.271452	0.194671	0.201542	0.249307	0.230555	0.321747	0.375598	0.401743	0.119589	0	0.001	0.001	0.016	0.001	0.001
NEW	0.3854	0.236388	0.252215	0.46253	0.28768	0.405823	0.471147	0.429839	0.359166	0.419518	0.290784	0.214773	0.277572	0.319686	0.323095	0.298228	0.330267	0.202573	0.384055	0.211757	0.190299	0.229915	0.144554	0.164883	0.241716	0.205881	0.281887	0.29782	0.427687	0.146429	0.096031	0	0.028	0.039	0.001	0.001
FIJ	0.383392	0.126876	0.222215	0.290774	0.224901	0.327309	0.444404	0.376364	0.346885	0.549456	0.253633	0.265423	0.261361	0.282526	0.303263	0.220413	0.308567	0.195696	0.329243	0.284287	0.157272	0.0726632	0.0927511	0.116341	0.276152	0.118266	0.239612	0.278706	0.496641	0.263029	0.182378	0.0873862	0	0.291	0.001	0.001
NAU	0.374075	0.28591	0.244329	0.410144	0.25066	0.349629	0.515037	0.262103	0.38378	0.495458	0.285343	0.30707	0.321737	0.319121	0.504056	0.224577	0.347355	0.191371	0.358313	0.197531	0.162788	0.106132	0.105141	0.18	0.30482	0.185826	0.344872	0.267186	0.527363	0.285487	0.250402	0.145963	0.0937076	0	0.002	0.004
HAW	0.448057	0.408106	0.423111	0.367229	0.40676	0.512364	0.508572	0.386248	0.449243	0.561083	0.495864	0.432778	0.49688	0.492857	0.476264	0.4748	0.380222	0.378555	0.437331	0.3048	0.332121	0.33574	0.336641	0.301454	0.485525	0.318053	0.414212	0.492393	0.333033	0.447152	0.42748	0.390893	0.36998	0.438914	0	0.001
ATL	0.487809	0.451474	0.504568	0.505542	0.499587	0.610541	0.655671	0.653781	0.462243	0.537046	0.428702	0.430385	0.442655	0.404755	0.386172	0.38983	0.470659	0.537852	0.562514	0.530931	0.395977	0.32971	0.389914	0.392553	0.521281	0.45342	0.370714	0.476346	0.402536	0.512386	0.445252	0.471161	0.347586	0.60759	0.463252	0
