# Supplementary material for: Tiger on the prowl: Invasion history and spatio-temporal genetic structure of the Asian tiger mosquito Aedes albopictus (Skuse 1894) in the Indo-Pacific
Source: PLoS Negl Trop Dis. 2017 Apr 14;11(4):e0005546. doi: 10.1371/journal.pntd.0005546 (PMC5406021; doi:10.1371/journal.pntd.0005546)
Supplement: S3 Table — Included are various parameter settings and conditions used in our ABC analysis and the posterior distributions of our most likely scenarios (Scenario 4; Scenarios 1 & 4). Results for the confidence in scenario choice are also displayed (type I and type II error). (XLSX) [file pntd.0005546.s003.xlsx]

## Sheet: Table S3
Parameter	Parameter Code/Description	Details	Prior (minimum - maximum)	Prior (mean [standard deviation])	Prior by year (mean [standard deviation])	Distribution	Posterior (median [95% CI]) for Scenario 4	Posterior by year (median [95% CI]) for Scenario 4	Posterior (median [95% CI]) for Scenarios 1 & 4	Posterior by year (median [95% CI]) for Scenarios 1 & 4
Effective population size	ANC	Ancestral (unsampled population)	10000 - 1000000	NA	NA	Uniform	112000 [25200, 752000]	NA	154000 [32500, 822000]	NA
	SEA	Mainland Southeast Asia	100 - 1000000	NA	NA	Uniform	217000 [71900, 520000]	NA	356000 [133000, 683000]	NA
	INA	Indonesia	100 - 1000000	NA	NA	Uniform	290000 [104000, 633000]	NA	328000 [121000, 677000]	NA
	PAP	Papua	100 - 500000	NA	NA	Uniform	464000 [155000, 499000]	NA	442000 [113000, 498000]	NA
	PNG	Papua New Guinea	100 - 500000	NA	NA	Uniform	319000 [42200, 493000]	NA	115000 [7630, 458000]	NA
	SOL	Solomon Islands	100 - 500000	NA	NA	Uniform	334000 [44400, 493000]	NA	367000 [64500, 495000]	NA
	TS	Torres Strait Islands/Southern Fly Region - representing current genetic signature/temporal change	100 - 500000	NA	NA	Uniform	195000 [23200, 478000]	NA	238000 [32600, 484000]	NA
	TSb	Torres Strait Islands/Southern Fly Region - representing past genetic signature	10 - 500000	NA	NA	Uniform	45100 [1040, 412000]	NA	60300 [1420, 431000]	NA
Effective population size of founders	Tsa	Torres Strait Islands/Southern Fly Region - representing initial founders	10 - 500000	NA	NA	Uniform	29700 [889, 243000]	NA	53700 [1630, 322000]	NA
	PAPa	Papua - representing initial founders	10 - 500000	NA	NA	Uniform	192000 [5590, 462000]	NA	55800 [1140, 347000]	NA
	PNGa	Papua New Guinea - representing initial founders	10 - 500000	NA	NA	Uniform	498000 [437000, 500000]	NA	499000 [471000, 500000]	NA
	SOLa	Solomon Islands - representing initial founders	10 - 500000	NA	NA	Uniform	209000 [8310, 462000]	NA	210000 [8320, 461000]	NA
Time Events (in generations unless specified*)	0	Year 2015 (all populations have sample except ANC)	NA	NA	NA	NA	NA	2015	NA	2015
	t1	2nd sampling point of Torres Strait Islands/Southern Fly Region (post invasion)	40 - 90	65 [15]	2009 [1.5 years]	Normal	65.5 [43, 86.8]	2008 [2006, 2011]	62.5 [42.4, 85.9]	2009 [2006, 2011]
	t2	Introduction into the Torres Strait/Southern Fly Region)	80 - 120	100 [15]	2005 [1.5 years]	Normal	98.2 [81.6, 118]	2005 [2003, 2007]	98.4 [81.6, 118]	2005 [2003, 2007]
	t3	2nd sampling point of Papua New Guinea	150 - 250	195 [35]	1996 [3.5 years]	Normal	232 [168, 249]	1992 [1990, 1998]	215 [158, 247]	1994 [1990, 1999]
	t4	Introduction into Solomon Islands	310 - 480	370 [35]	1978 [3.5 years]	Normal	363 [317, 422]	1979 [1973, 1983]	365 [317, 424]	1979 [1973, 1983]
	t5	Introduction into Papua New Guinea	310 - 870	430 [35]	1972 [35 years]	Normal	463 [393, 534]	1969 [1962, 1976]	455 [388, 525]	1970 [1963, 1976]
	t6	Introduction into Papua	480 - 870	530 [100]	1962 [100 years]	Normal	619 [491, 789]	1953 [1936, 1966]	556 [485, 723]	1959 [1943, 1967]
	t7	Split of Indonesia and mainland Southeast Asia from Ancestral population	1000 - 310000	210000 [100000]	21000 ybp [10000 years]	Normal	65700 [12200, 261000]	6570 [1220, 26100] ybp	90400 [17900, 276000]	9040 [1790, 27600] ybp
Duration of Bottleneck (in generations unless specified*)	db	Torres Strait Islands/Southern Fly Region (invasion)	1 - 50	NA	NA	Uniform	37.6 [5.19, 49.9]	4 [1, 5] years	25.4 [2.18, 48.8]	3 [0, 5] years
	db1	Torres Strait Islands/Southern Fly Region (post-invasion)	1 - 50	NA	NA	Uniform	31.1 [3.17, 49.4]	3 [0, 5] years	29.5 [2.79, 49.3]	3 [0, 5] years
	db2	Solomon Islands	1 - 50	NA	NA	Uniform	20.3 [1.66, 47.9]	2 [0, 5] years	28.8 [2.73, 49.2]	3 [0, 5] years
	db3	Papua New Guinea	1 - 50	NA	NA	Uniform	9.93 [1, 43.5]	1 [0, 4] years	6.58 [1, 39.9]	1 [0, 4] years
	db4	Papua	1 - 50	NA	NA	Uniform	4.66 [1, 36.4]	0 [0, 4] years	16.1 [1.28, 46.9]	2 [0, 5] years
Admixture Rate	rai	Rate of Admixture (i)	0.001 - 0.999	NA	NA	Uniform	NA	NA	NA	NA
Mutation Rate	µseq1	COI mean mutation rate per site per generation (HKY mutation model)	7x10-10 - 1x10-7	NA	NA	Uniform	2.3x10-8 [5.5x10-9, 5.9x10-8]	NA	7x10-9 [2x10-9,3.5x10-8]	NA
	µmic1	Dinucleotide microsatellite mean mutation rate (generalized stepwise mutation model)	1x10-6 - 1x10-3	NA	NA	Loguniform	8.2x10-6 [1.2x10-6, 3.5x10-5]	NA	3.4x10-6 [1.1x10-6, 3x10-5]	NA
	µmic2	Trinucleotide microsatellite mean mutation rate (generalized stepwise mutation model)	1x10-6 - 1x10-3	NA	NA	Loguniform	2.4x10-6 [1x10-6, 6.7x10-6]	NA	1.2x10-6 [1x10-6,2.4x10-6]	NA
Parameter Rules	-	NA>INA, NA>SEA, TSa<TS, PAPa<PAP, PNGa<PNG, t7>t6, t6>t5, t5>t4, t4>t3, t3>t2, t2>t1	NA	NA	NA	NA	NA	NA	NA	NA
Confidence in Scenario 1	-	Type I error (simulated under Scenario 4)	NA	NA	NA	NA	0.451	NA	NA	NA
	-	Type II error (simulated under Scenario 1)	NA	NA	NA	NA	0.486	NA	NA	NA
	-	Type II error (simulated under Scenario 2)	NA	NA	NA	NA	0.001	NA	NA	NA
	-	Type II error (simulated under Scenario 3)	NA	NA	NA	NA	0	NA	NA	NA
	-	Type II error (simulated under Scenario 5)	NA	NA	NA	NA	0	NA	NA	NA
Summary Statistics (SS)	COI	One sample SS: no. of haplotypes, no. of segregating sites, private segregating sites; Two sample SS: no. of haplotypes, no. of segregating sites	NA	NA	NA	NA	NA	NA	NA	NA
	Dinucleotide microsatellites	One sample SS: mean no. of alleles, mean genic diversity, mean Garza-Williamson's M; Two sample SS: mean no. of alleles, mean genic diversity, Fst	NA	NA	NA	NA	NA	NA	NA	NA
	Trinucleotide microsatellites	One sample SS: mean no. of alleles, mean genic diversity, mean Garza-Williamson's M; Two sample SS: mean no. of alleles, mean genic diversity, Fst	NA	NA	NA	NA	NA	NA	NA	NA
* for the calculation of years, we assumed 10 generation per year
