# Supplementary material for: Tiger on the prowl: Invasion history and spatio-temporal genetic structure of the Asian tiger mosquito Aedes albopictus (Skuse 1894) in the Indo-Pacific
Source: PLoS Negl Trop Dis. 2017 Apr 14;11(4):e0005546. doi: 10.1371/journal.pntd.0005546 (PMC5406021; doi:10.1371/journal.pntd.0005546)
Supplement: S5 Table — Displayed are the mean values per population and the standard error ([SE]): mean population size (N), mean number of alleles (Na), number of effective alleles (Ne), observed heterozygosity (Ho), expected heterozygosity (He), unbiased expected heterozygosity (uHe) and fixation index (F). (XLSX) [file pntd.0005546.s005.xlsx]

## Sheet: Table S5
Region	Population (year)	N	Na	Ne	I	Ho	He	uHe	F
Torres Strait Islands	Masig (2007)	21	4.92	2.95	1.22	0.45	0.63	0.65	0.28
			[0.35]	[0.25]	[0.08]	[0.05]	[0.03]	[0.03]	[0.07]
	Mer (2007)	6	2.77	2.05	0.79	0.45	0.48	0.52	0.06
			[0.26]	[0.15]	[0.09]	[0.07]	[0.05]	[0.05]	[0.12]
	Warraber (2007)	8	4.15	2.85	1.15	0.46	0.61	0.65	0.24
			[0.3]	[0.19]	[0.1]	[0.06]	[0.05]	[0.06]	[0.07]
	Mabuiag (2007)	10	3.54	2.46	1.01	0.42	0.57	0.6	0.23
			[0.22]	[0.17]	[0.06]	[0.07]	[0.03]	[0.03]	[0.13]
	Waiben (2010)	3	2.23	2.05	0.65	0.41	0.4	0.48	-0.05
			[0.3]	[0.28]	[0.13]	[0.11]	[0.07]	[0.09]	[0.19]
	Ngurupai (2010)	7	3.54	2.47	0.96	0.51	0.52	0.56	0
			[0.29]	[0.26]	[0.11]	[0.07]	[0.06]	[0.06]	[0.09]
	Muralug (2010)	5	3.23	2.6	0.98	0.37	0.56	0.63	0.32
			[0.28]	[0.25]	[0.1]	[0.07]	[0.05]	[0.05]	[0.11]
	Ngurupai (2012)	10	5.15	3.67	1.36	0.43	0.68	0.71	0.38
			[0.48]	[0.42]	[0.11]	[0.06]	[0.04]	[0.04]	[0.06]
	Keriri (2012)	23	5.62	3.42	1.33	0.53	0.65	0.67	0.19
			[0.38]	[0.41]	[0.1]	[0.07]	[0.04]	[0.04]	[0.08]
	Keriri (2013)	10	4.92	3.22	1.25	0.55	0.63	0.67	0.12
			[0.51]	[0.32]	[0.13]	[0.07]	[0.06]	[0.06]	[0.07]
	Keriri (2014)	30	5.85	3.03	1.25	0.48	0.61	0.62	0.24
			[0.46]	[0.39]	[0.11]	[0.06]	[0.04]	[0.04]	[0.08]
	Poruma (2015)	30	6.31	3.26	1.38	0.57	0.68	0.69	0.16
			[0.6]	[0.19]	[0.06]	[0.05]	[0.02]	[0.02]	[0.06]
	Iama (2015)	30	5.54	2.76	1.18	0.42	0.59	0.6	0.29
			[0.64]	[0.27]	[0.11]	[0.05]	[0.04]	[0.04]	[0.05]
	Warraber (2015)	24	6.23	3.28	1.33	0.51	0.64	0.65	0.23
			[0.6]	[0.38]	[0.12]	[0.07]	[0.05]	[0.05]	[0.06]
Southern Fly Region, PNG	Kulalai (2007)	2	2.31	2.12	0.7	0.42	0.43	0.58	0.04
			[0.26]	[0.24]	[0.13]	[0.11]	[0.07]	[0.1]	[0.16]
	Mabaduan (2007)	7	3.69	2.66	1.04	0.43	0.58	0.62	0.26
			[0.29]	[0.26]	[0.1]	[0.06]	[0.04]	[0.05]	[0.08]
	Sigabaduru (2007)	1	1.54	1.54	0.37	0.54	0.27	0.54	-1
			[0.14]	[0.14]	[0.1]	[0.14]	[0.07]	[0.14]	[0]
	Katatai (2008)	2	2.38	2.2	0.74	0.5	0.45	0.6	-0.11
			[0.27]	[0.24]	[0.13]	[0.11]	[0.08]	[0.1]	[0.16]
Papua New Guinea	Kiunga (1992)	17	3.69	2.57	1.01	0.38	0.56	0.57	0.29
			[0.44]	[0.3]	[0.11]	[0.04]	[0.04]	[0.04]	[0.07]
	Port Moresby (1996-1999)	29	6	3.59	1.42	0.54	0.7	0.72	0.21
			[0.41]	[0.26]	[0.07]	[0.05]	[0.02]	[0.02]	[0.08]
	Londolovit (2007)	39	6.62	3.38	1.4	0.52	0.68	0.69	0.26
			[0.53]	[0.26]	[0.08]	[0.05]	[0.03]	[0.03]	[0.05]
	Daru (1992, 2008)	26	5.38	3.02	1.27	0.5	0.65	0.66	0.24
			[0.45]	[0.2]	[0.07]	[0.06]	[0.02]	[0.02]	[0.08]
	Madang (2011)	33	6.92	3.24	1.4	0.5	0.67	0.68	0.26
			[0.5]	[0.24]	[0.07]	[0.05]	[0.02]	[0.03]	[0.06]
	Buka Is. (2013)	14	4.31	2.72	1.13	0.48	0.6	0.62	0.22
			[0.31]	[0.23]	[0.08]	[0.06]	[0.03]	[0.03]	[0.09]
Papua, Indonesia	Timika (2015)	20	5.38	2.95	1.25	0.44	0.63	0.64	0.29
			[0.47]	[0.26]	[0.09]	[0.05]	[0.03]	[0.04]	[0.07]
Indonesia	Timor-Leste (2001)	10	5.15	3.21	1.33	0.55	0.67	0.71	0.17
			[0.27]	[0.21]	[0.06]	[0.07]	[0.02]	[0.02]	[0.1]
	Jakarta (2012)	177	11	3.76	1.51	0.53	0.68	0.68	0.23
			[0.73]	[0.41]	[0.11]	[0.06]	[0.05]	[0.05]	[0.06]
	Sumba (2013)	37	7	3.49	1.44	0.49	0.68	0.69	0.28
			[0.44]	[0.3]	[0.08]	[0.04]	[0.03]	[0.03]	[0.05]
Singapore	Singapore (2013)	4	3.92	3.25	1.2	0.62	0.64	0.73	0.05
			[0.37]	[0.33]	[0.11]	[0.1]	[0.05]	[0.05]	[0.14]
Malaysia	Ipoh (2013)	48	8.77	4.09	1.61	0.58	0.72	0.73	0.2
			[0.6]	[0.44]	[0.08]	[0.05]	[0.03]	[0.03]	[0.05]
	Kota Baru (2013)	7	4.54	3.24	1.26	0.58	0.66	0.71	0.14
			[0.39]	[0.32]	[0.09]	[0.07]	[0.03]	[0.04]	[0.1]
	Kuala Lumpur (2015)	64	9.77	5.1	1.76	0.5	0.76	0.77	0.36
			[0.58]	[0.56]	[0.1]	[0.05]	[0.03]	[0.03]	[0.05]
Thailand	Bangkok (2015)	6	4.15	3.2	1.22	0.56	0.65	0.71	0.11
			[0.32]	[0.28]	[0.09]	[0.06]	[0.04]	[0.04]	[0.08]
Myanmar	Yangon (2013)	13	4.46	3.4	1.28	0.57	0.67	0.69	0.13
			[0.31]	[0.3]	[0.1]	[0.06]	[0.04]	[0.04]	[0.07]
	East Shan State (2013)	5	3.92	3.06	1.11	0.62	0.59	0.66	-0.03
			[0.47]	[0.41]	[0.14]	[0.11]	[0.06]	[0.07]	[0.14]
Christmas Is.	Christmas Is. (2008)	10	4.85	3.22	1.27	0.42	0.65	0.69	0.35
			[0.39]	[0.32]	[0.09]	[0.06]	[0.03]	[0.04]	[0.09]
Cocos (Keeling) Islands	Direction Is. (2008)	18	4.08	2.86	1.15	0.58	0.64	0.66	0.09
			[0.29]	[0.15]	[0.06]	[0.04]	[0.02]	[0.02]	[0.07]
La Réunion	La Réunion (2011)	4	3.15	2.46	0.92	0.56	0.51	0.59	-0.08
			[0.27]	[0.26]	[0.12]	[0.09]	[0.07]	[0.07]	[0.07]
Solomon Islands	Honiara (2013)	23	5.69	3.44	1.34	0.56	0.66	0.67	0.14
			[0.49]	[0.39]	[0.11]	[0.05]	[0.04]	[0.04]	[0.07]
	Gizo (2013, 2014)	14	5.15	2.82	1.23	0.44	0.62	0.64	0.28
			[0.37]	[0.2]	[0.07]	[0.04]	[0.03]	[0.03]	[0.06]
	New Mala (2014)	18	5	3.07	1.25	0.48	0.63	0.65	0.21
			[0.34]	[0.28]	[0.09]	[0.05]	[0.04]	[0.04]	[0.09]
Fiji	Fiji (2015)	5	3.92	3.02	1.17	0.57	0.64	0.71	0.12
			[0.38]	[0.29]	[0.09]	[0.07]	[0.03]	[0.03]	[0.1]
Nauru	Menen (2014)	2	2.46	2.27	0.75	0.62	0.45	0.6	-0.37
			[0.29]	[0.28]	[0.14]	[0.12]	[0.08]	[0.1]	[0.1]
USA	Hawaii (2015)	22	4.46	2.44	1.01	0.41	0.54	0.55	0.26
			[0.45]	[0.25]	[0.1]	[0.05]	[0.04]	[0.05]	[0.08]
	Atlanta (2011)	17	4.54	3.16	1.2	0.49	0.63	0.64	0.21
			[0.4]	[0.34]	[0.11]	[0.05]	[0.05]	[0.05]	[0.06]
