# Supplementary material for: Tiger on the prowl: Invasion history and spatio-temporal genetic structure of the Asian tiger mosquito Aedes albopictus (Skuse 1894) in the Indo-Pacific
Source: PLoS Negl Trop Dis. 2017 Apr 14;11(4):e0005546. doi: 10.1371/journal.pntd.0005546 (PMC5406021; doi:10.1371/journal.pntd.0005546)
Supplement: S7 Table — Sample sizes varied by year and are indicated. We found no significance (P > 0.05) in all calculations of Tajima’s D. (XLSX) [file pntd.0005546.s007.xlsx]

## Sheet: Table S7
Population	Sample size per year	Nucleotide diversity (π)	Tajima's D	P value
Daru (1992, 2008)	25, 10	0.002	-1.48	0.94
Port Moresby (1996-1999)	4, 12, 31, 14	0.001	-0.91	0.81
Keriri (2012-2014)	10, 7, 7	0.001	-0.83	0.78
Poruma (2007, 2015)	9, 10	0.002	-0.13	0.53
Warraber (2007, 2015)	10, 9	0.003	0.5	0.31
Masig (2005, 2007)	3, 11	0.005	0.99	0.18
