# Supplementary material for: Tiger on the prowl: Invasion history and spatio-temporal genetic structure of the Asian tiger mosquito Aedes albopictus (Skuse 1894) in the Indo-Pacific
Source: PLoS Negl Trop Dis. 2017 Apr 14;11(4):e0005546. doi: 10.1371/journal.pntd.0005546 (PMC5406021; doi:10.1371/journal.pntd.0005546)
Supplement: S8 Table — Values in bold indicate a bottleneck (M-ratio ≤ 0.68; two-tailed Wilcoxon test P < 0.05). Populations from the Southern Fly Region, Nauru and Port Moresby (1996, 1997) were not included due to insufficient data (see Table 1 for n). (XLSX) [file pntd.0005546.s008.xlsx]

## Sheet: Table S8
Population (year)	M-ratio	Wilcoxon
Masig (2007)	0.81	0.542
Mer (2007)	0.79	0.38
Warraber (2007)	0.74	0.85
Mabuiag (2007)	0.68	0.244
Waiben (2010)	0.68	0.032
Muralug (2010)	0.7	0.216
Ngurupai (2010)	0.64	0.685
Ngurupai (2012)	0.75	0.376
Keriri (2012)	0.78	0.946
Keriri (2013)	0.69	0.91
Keriri (2014)	0.77	0.191
Poruma (2015)	0.66	0.34
Iama (2015)	0.66	0.127
Warraber (2015)	0.71	0.455
Kiunga (1992)	0.75	0.068
Port Moresby (1998)	0.76	0.305
Port Moresby (1999)	0.68	0.244
Lihir Is. (2007)	0.79	0.414
Daru (1992)	0.77	0.376
Daru (2008)	0.72	0.839
Madang (2011)	0.72	0.007
Buka Is. (2013)	0.69	0.685
Timika (2015)	0.67	0.244
Timor-Leste (2001)	0.76	0.273
Jakarta (2012)	0.82	0.001
Sumba (2013)	0.8	0.542
Singapore (2013)	0.78	0.588
Ipoh (2013)	0.85	0.146
Kota Baru (2013)	0.83	0.588
Kuala Lumpur (2015)	0.81	0.999
Bangkok (2015)	0.7	0.216
Yangon (2013)	0.71	0.027
East Shan State (2013)	0.77	0.569
Christmas Is. (2008)	0.72	0.839
Cocos (Keeling) Islands (2008)	0.71	0.033
La Réunion (2011)	0.81	0.791
Honiara (2013)	0.82	0.839
Gizo (2013)	0.59	0.91
Gizo (2014)	0.57	0.168
New Mala (2014)	0.72	0.999
Fiji (2015)	0.77	0.542
Hawaii (2015)	0.77	0.542
Atlanta (2011)	0.84	0.068
